# Supplementary material for: Network pharmacology insights into the mechanistic basis of Taohe Chengqi Decoction in the treatment of constipation
Source: Medicine (Baltimore). 2026 Feb 6;105(6):e47501. doi: 10.1097/MD.0000000000047501 (PMC12885739; doi:10.1097/MD.0000000000047501)
Supplement: Supplementary file 1 [file medi-105-e47501-s001.xls]

ID	Description	GeneRatio	BgRatio	RichFactor	FoldEnrichment	zScore	pvalue	p.adjust	qvalue	geneID	Count
GO:0004879	nuclear receptor activity	14/188	59/18737	0.23728813559322	23.6492967904796	17.5417394414586	5.76224550023035e-16	2.08621022942783e-13	1.2117273701e-13		14
GO:0098531	ligand-activated transcription factor activity	14/188	60/18737	0.233333333333333	23.2551418439716	17.3823922237723	7.45075081938509e-16	2.08621022942783e-13	1.2117273701e-13		14
GO:0140297	DNA-binding transcription factor binding	30/188	488/18737	0.0614754098360656	6.12694018137426	11.5532916997337	1.50334782738402e-15	2.80624927778351e-13	1.62994553916373e-13		30
GO:0061629	RNA polymerase II-specific DNA-binding transcription factor binding	24/188	349/18737	0.0687679083094556	6.85374626592696	11.113131992955	1.1466108183304e-13	1.60525514566256e-11	9.32375639116038e-12		24
GO:0001221	transcription coregulator binding	15/188	117/18737	0.128205128205128	12.7775504637207	12.8651596274594	7.74289007618363e-13	8.67203688532567e-11	5.03695375482262e-11		15
GO:0019207	kinase regulator activity	19/188	273/18737	0.0695970695970696	6.93638453744837	9.94712477916382	3.91768138801152e-11	3.65650262881075e-09	2.12379569981677e-09		19
GO:0005125	cytokine activity	17/188	238/18737	0.0714285714285714	7.11892097264438	9.56414847273091	2.93203520724607e-10	2.34562816579686e-08	1.36240432938201e-08		17
GO:0005126	cytokine receptor binding	18/188	277/18737	0.0649819494584837	6.47641907980644	9.24438073723466	4.00846821773357e-10	2.51804913345496e-08	1.46255109443155e-08		18
GO:0019887	protein kinase regulator activity	17/188	243/18737	0.0699588477366255	6.97244111724017	9.43401798262423	4.0468646787669e-10	2.51804913345496e-08	1.46255109443155e-08		17
GO:0001223	transcription coactivator binding	9/188	45/18737	0.2	19.9329787234043	12.8013104639517	5.5213802816823e-10	3.09197295774209e-08	1.79590158635772e-08		9
GO:0003707	nuclear steroid receptor activity	7/188	25/18737	0.28	27.906170212766	13.5524838402056	3.77705929947341e-09	1.92286655245919e-07	1.116852941184e-07		7
GO:0044389	ubiquitin-like protein ligase binding	18/188	321/18737	0.0560747663551402	5.58868562338437	8.34834293113831	4.20206046459835e-09	1.96096155014589e-07	1.13897954698324e-07		18
GO:0008227	G protein-coupled amine receptor activity	8/188	41/18737	0.195121951219512	19.4468085106383	11.9040825836072	6.36994123458588e-09	2.74397468566777e-07	1.59377477043485e-07		8
GO:0016209	antioxidant activity	10/188	86/18737	0.116279069767442	11.5889411182583	9.90849765202623	1.48875774681041e-08	5.95503098724165e-07	3.45884318619863e-07		10
GO:0019209	kinase activator activity	12/188	142/18737	0.0845070422535211	8.42238537608631	8.9381305413638	2.04707290654576e-08	7.64240551777082e-07	4.43891598682554e-07		12
GO:0020037	heme binding	12/188	143/18737	0.0839160839160839	8.36348757625353	8.89861211834035	2.21522111143206e-08	7.75327389001221e-07	4.50331133837175e-07		12
GO:0034056	estrogen response element binding	5/188	11/18737	0.454545454545455	45.3022243713733	14.7964141345003	4.24213820420165e-08	1.31977633019607e-06	7.66561815846965e-07		5
GO:0099528	G protein-coupled neurotransmitter receptor activity	5/188	11/18737	0.454545454545455	45.3022243713733	14.7964141345003	4.24213820420165e-08	1.31977633019607e-06	7.66561815846965e-07		5
GO:0046906	tetrapyrrole binding	12/188	153/18737	0.0784313725490196	7.816854401335	8.52348591972019	4.71733999701525e-08	1.35923855451434e-06	7.8948254388145e-07		12
GO:0016709	oxidoreductase activity, acting on paired donors, with incorporation or reduction of molecular oxygen, NAD(P)H as one donor, and incorporation of one atom of oxygen	7/188	35/18737	0.2	19.9329787234043	11.2866759320808	4.85442340897979e-08	1.35923855451434e-06	7.8948254388145e-07		7
GO:0031625	ubiquitin protein ligase binding	16/188	301/18737	0.053156146179402	5.29780165406093	7.56751655384395	6.66277512485124e-08	1.77674003329366e-06	1.03197870354839e-06		16
GO:0001216	DNA-binding transcription activator activity	20/188	487/18737	0.0410677618069815	4.09301411158198	6.9626098560338	1.0434236570588e-07	2.65313507774497e-06	1.54101266733683e-06		20
GO:0030295	protein kinase activator activity	11/188	134/18737	0.082089552238806	8.18144649094951	8.39904577003803	1.08968047835954e-07	2.65313507774497e-06	1.54101266733683e-06		11
GO:0005496	steroid binding	10/188	108/18737	0.0925925925925926	9.22823089046493	8.63337666458309	1.34574940322817e-07	3.14008194086572e-06	1.82384458595396e-06		10
GO:0004707	MAP kinase activity	5/188	16/18737	0.3125	31.1452792553191	12.1442834153309	3.85036573829983e-07	8.3741270445917e-06	4.86391965559932e-06		5
GO:0001228	DNA-binding transcription activator activity, RNA polymerase II-specific	19/188	480/18737	0.0395833333333333	3.94506870567376	6.58049335208201	3.88798755641758e-07	8.3741270445917e-06	4.86391965559932e-06		19
GO:0031406	carboxylic acid binding	12/188	187/18737	0.0641711229946524	6.39560814654682	7.4652844599987	4.23342171904789e-07	8.77415759566024e-06	5.09626822755454e-06		12
GO:0098960	postsynaptic neurotransmitter receptor activity	8/188	69/18737	0.115942028985507	11.5553499845822	8.84311758898606	4.38707879783012e-07	8.77415759566024e-06	5.09626822755454e-06		8
GO:0005178	integrin binding	11/188	161/18737	0.0683229813664596	6.80940266948593	7.45290232656274	6.97981823988485e-07	1.34782697046052e-05	7.8285438697801e-06		11
GO:0043177	organic acid binding	12/188	199/18737	0.0603015075376884	6.00994333368972	7.15294730855325	8.22465520805118e-07	1.50497857819299e-05	8.74132294476756e-06		12
GO:0046982	protein heterodimerization activity	16/188	363/18737	0.0440771349862259	4.39294296934529	6.57181197182587	8.33113141499691e-07	1.50497857819299e-05	8.74132294476756e-06		16
GO:0140296	general transcription initiation factor binding	7/188	53/18737	0.132075471698113	13.1632878362104	8.9271144470796	9.55527069791014e-07	1.67217237213428e-05	9.71242975544156e-06		7
GO:0004497	monooxygenase activity	9/188	106/18737	0.0849056603773585	8.46211360899237	7.75628608591457	1.20980030526511e-06	2.01079193779418e-05	1.16792238492181e-05		9
GO:0016922	nuclear receptor binding	10/188	137/18737	0.072992700729927	7.27480975306725	7.42098386392686	1.24004600852686e-06	2.01079193779418e-05	1.16792238492181e-05		10
GO:0033293	monocarboxylic acid binding	8/188	79/18737	0.10126582278481	10.0926474548882	8.15320696620475	1.25674496112136e-06	2.01079193779418e-05	1.16792238492181e-05		8
GO:0004601	peroxidase activity	7/188	57/18737	0.12280701754386	12.2395483389324	8.55568850151983	1.58442391040899e-06	2.4475140252778e-05	1.42158239438128e-05		7
GO:0004674	protein serine/threonine kinase activity	17/188	429/18737	0.0396270396270396	3.94942468878639	6.22160762757033	1.61710748098712e-06	2.4475140252778e-05	1.42158239438128e-05		17
GO:0004935	adrenergic receptor activity	4/188	10/18737	0.4	39.8659574468085	12.3763441830657	1.9665301625742e-06	2.88642729770784e-05	1.6765151033679e-05		4
GO:0016684	oxidoreductase activity, acting on peroxide as acceptor	7/188	59/18737	0.11864406779661	11.8246483952398	8.38362283170374	2.0101904394751e-06	2.88642729770784e-05	1.6765151033679e-05		7
GO:0016705	oxidoreductase activity, acting on paired donors, with incorporation or reduction of molecular oxygen	11/188	180/18737	0.0611111111111111	6.09063238770686	6.908936765885	2.09654220517739e-06	2.93515908724835e-05	1.70481984578898e-05		11
GO:0051879	Hsp90 protein binding	6/188	42/18737	0.142857142857143	14.2378419452888	8.6464177551211	3.65979660703055e-06	4.9696518398934e-05	2.88650830550199e-05		6
GO:0019902	phosphatase binding	11/188	191/18737	0.0575916230366492	5.73986298317924	6.62848772465085	3.72723887992005e-06	4.9696518398934e-05	2.88650830550199e-05		11
GO:0030594	neurotransmitter receptor activity	8/188	97/18737	0.0824742268041237	8.21978504057907	7.17702226016666	5.97049213003969e-06	7.7755246344703e-05	4.5162351730288e-05		8
GO:0097110	scaffold protein binding	7/188	70/18737	0.1	9.96648936170213	7.56643501948071	6.43699439679623e-06	8.1925383231952e-05	4.75844801102879e-05		7
GO:0019838	growth factor binding	9/188	132/18737	0.0681818181818182	6.795333655706	6.726787152307	7.47496439815864e-06	9.30217791770853e-05	5.40295672287958e-05		9
GO:0042277	peptide binding	12/188	249/18737	0.0481927710843374	4.80312740322994	6.08208793007582	8.40293642973556e-06	0.000102296617405476	5.94166443200981e-05		12
GO:0002020	protease binding	9/188	136/18737	0.0661764705882353	6.59547090112641	6.59318196907955	9.52827075648907e-06	0.000113528332417742	6.59403284155683e-05		9
GO:0030296	protein tyrosine kinase activator activity	5/188	32/18737	0.15625	15.5726396276596	8.30599128284148	1.55821941425331e-05	0.00018179226499622	0.000105589868202692		5
GO:0050661	NADP binding	6/188	54/18737	0.111111111111111	11.0738770685579	7.46323871182197	1.63073080912192e-05	0.000186369235328219	0.000108248296459436		6
GO:0106310	protein serine kinase activity	14/188	363/18737	0.0385674931129477	3.84382509817713	5.50822221146429	1.87716826611331e-05	0.000210242845804691	0.000122114735627161		14
GO:1901681	sulfur compound binding	12/188	277/18737	0.0433212996389892	4.31761271987096	5.60024254430575	2.43297161866141e-05	0.000267149824794194	0.000155167849363545		12
GO:0030297	transmembrane receptor protein tyrosine kinase activator activity	4/188	18/18737	0.222222222222222	22.1477541371158	9.03683381861299	2.69072653318039e-05	0.000284303180864343	0.000165130982870455		4
GO:0045236	CXCR chemokine receptor binding	4/188	18/18737	0.222222222222222	22.1477541371158	9.03683381861299	2.69072653318039e-05	0.000284303180864343	0.000165130982870455		4
GO:0016616	oxidoreductase activity, acting on the CH-OH group of donors, NAD or NADP as acceptor	8/188	122/18737	0.0655737704918033	6.53540286013254	6.17525280693717	3.21482006706902e-05	0.000333388747696047	0.000193641208718192		8
GO:0017171	serine hydrolase activity	10/188	199/18737	0.050251256281407	5.0082861114081	5.72283106671234	3.3771535590089e-05	0.000343855635099088	0.000199720660236124		10
GO:0033218	amide binding	11/188	244/18737	0.0450819672131148	4.49308946634112	5.52914590395963	3.71512458793857e-05	0.000371512458793857	0.0002157844920438		11
GO:0015464	acetylcholine receptor activity	4/188	20/18737	0.2	19.9329787234043	8.52850556907034	4.1939059207843e-05	0.000412032862392843	0.000239319839246971		4
GO:0016614	oxidoreductase activity, acting on CH-OH group of donors	8/188	132/18737	0.0606060606060606	6.04029658284977	5.85039694202048	5.64655982898444e-05	0.000545185086936429	0.000316658255382249		8
GO:0016712	oxidoreductase activity, acting on paired donors, with incorporation or reduction of molecular oxygen, reduced flavin or flavoprotein as one donor, and incorporation of one atom of oxygen	5/188	44/18737	0.113636363636364	11.3255560928433	6.90331035287733	7.62297929400839e-05	0.000721552868010488	0.000419097436494814		5
GO:0070851	growth factor receptor binding	8/188	138/18737	0.0579710144927536	5.77767499229109	5.67111510116813	7.73092358582666e-05	0.000721552868010488	0.000419097436494814		8
GO:0004252	serine-type endopeptidase activity	9/188	178/18737	0.050561797752809	5.03923619411905	5.45116185748681	7.99256044183936e-05	0.000733743253677056	0.000426177942455282		9
GO:0019903	protein phosphatase binding	8/188	144/18737	0.0555555555555556	5.53693853427896	5.50207517460781	0.000104174931721335	0.000934074227457505	0.000542535594519491		8
GO:0016538	cyclin-dependent protein serine/threonine kinase regulator activity	5/188	47/18737	0.106382978723404	10.6026482571299	6.63578661668924	0.000105083350588969	0.000934074227457505	0.000542535594519491		5
GO:0042379	chemokine receptor binding	6/188	75/18737	0.08	7.9731914893617	6.09172435217127	0.000106810506615577	0.000934591932886295	0.000542836291845611		6
GO:0070513	death domain binding	3/188	10/18737	0.3	29.8994680851064	9.20264898190924	0.000113264708179643	0.000975819024316925	0.000566782102469793		3
GO:0008395	steroid hydroxylase activity	4/188	26/18737	0.153846153846154	15.3330605564648	7.3626511430475	0.000123458453453	0.00101671667549529	0.00059053656527828		4
GO:0070330	aromatase activity	4/188	26/18737	0.153846153846154	15.3330605564648	7.3626511430475	0.000123458453453	0.00101671667549529	0.00059053656527828		4
GO:0070412	R-SMAD binding	4/188	26/18737	0.153846153846154	15.3330605564648	7.3626511430475	0.000123458453453	0.00101671667549529	0.00059053656527828		4
GO:0008009	chemokine activity	5/188	49/18737	0.102040816326531	10.1698871037777	6.47049832349428	0.00012853158411626	0.00102825267293008	0.000597236984840967		5
GO:0032813	tumor necrosis factor receptor superfamily binding	5/188	49/18737	0.102040816326531	10.1698871037777	6.47049832349428	0.00012853158411626	0.00102825267293008	0.000597236984840967		5
GO:0050998	nitric-oxide synthase binding	3/188	11/18737	0.272727272727273	27.181334622824	8.74425325522829	0.000154589215911644	0.00121929522409184	0.000708199669632292		3
GO:0008236	serine-type peptidase activity	9/188	195/18737	0.0461538461538462	4.59991816693944	5.08731651472593	0.000159926898776166	0.00124387587937018	0.000722476779558998		9
GO:0018455	alcohol dehydrogenase [NAD(P)+] activity	5/188	52/18737	0.0961538461538462	9.58316284779051	6.23964075495258	0.000170974127462597	0.00131158234765828	0.000761802528997006		5
GO:0051117	ATPase binding	6/188	84/18737	0.0714285714285714	7.11892097264438	5.65844703394914	0.000200137634822887	0.00148798520680057	0.000864262084401083		6
GO:0004032	aldose reductase (NADPH) activity	3/188	12/18737	0.25	24.9162234042553	8.34313794581768	0.000204597965935078	0.00148798520680057	0.000864262084401083		3
GO:0008504	monoamine transmembrane transporter activity	3/188	12/18737	0.25	24.9162234042553	8.34313794581768	0.000204597965935078	0.00148798520680057	0.000864262084401083		3
GO:0140996	histone H3 kinase activity	3/188	12/18737	0.25	24.9162234042553	8.34313794581768	0.000204597965935078	0.00148798520680057	0.000864262084401083		3
GO:0005164	tumor necrosis factor receptor binding	4/188	30/18737	0.133333333333333	13.2886524822695	6.7814088680689	0.000219330894279968	0.00157468334354849	0.000914618708940756		4
GO:0004175	endopeptidase activity	13/188	404/18737	0.0321782178217822	3.20703865599326	4.51482546633056	0.000229697531592485	0.00162823566698471	0.000945723347929087		13
GO:0016651	oxidoreductase activity, acting on NAD(P)H	6/188	88/18737	0.0681818181818182	6.795333655706	5.48591556778173	0.000258147057620759	0.00180702940334531	0.00104957158953703		6
GO:0031072	heat shock protein binding	7/188	131/18737	0.0534351145038168	5.32560500243625	5.00164785038055	0.000358709840531368	0.00247996926787118	0.00144043327776729		7
GO:0010181	FMN binding	3/188	15/18737	0.2	19.9329787234043	7.38491615346232	0.000413855917145915	0.00279228088676762	0.00162183231956992		3
GO:0043176	amine binding	3/188	15/18737	0.2	19.9329787234043	7.38491615346232	0.000413855917145915	0.00279228088676762	0.00162183231956992		3
GO:0004697	diacylglycerol-dependent serine/threonine kinase activity	3/188	16/18737	0.1875	18.6871675531915	7.12542663019123	0.000505609458191218	0.00329234065798933	0.00191228057014794		3
GO:0015378	sodium:chloride symporter activity	3/188	16/18737	0.1875	18.6871675531915	7.12542663019123	0.000505609458191218	0.00329234065798933	0.00191228057014794		3
GO:0015562	efflux transmembrane transporter activity	3/188	16/18737	0.1875	18.6871675531915	7.12542663019123	0.000505609458191218	0.00329234065798933	0.00191228057014794		3
GO:0043539	protein serine/threonine kinase activator activity	5/188	69/18737	0.072463768115942	7.22209374036386	5.21277898658987	0.000644403016172258	0.00414788148340764	0.00240920183904692		5
GO:0030331	nuclear estrogen receptor binding	4/188	40/18737	0.1	9.96648936170213	5.71509668664068	0.000676421672191801	0.00430450155031146	0.00250017101324481		4
GO:0015373	monoatomic anion:sodium symporter activity	3/188	18/18737	0.166666666666667	16.6108156028369	6.67079565334342	0.000725939844746888	0.00456771138267705	0.00265305040835942		3
GO:0030291	protein serine/threonine kinase inhibitor activity	4/188	42/18737	0.0952380952380952	9.4918946301925	5.54655878266058	0.000815619784300378	0.00507496754675791	0.00294767851869961		4
GO:0046624	sphingolipid transporter activity	3/188	19/18737	0.157894736842105	15.736562150056	6.4699417689297	0.000855713101466789	0.00526592677825716	0.00305859280917568		3
GO:0001046	core promoter sequence-specific DNA binding	4/188	43/18737	0.0930232558139535	9.27115289460663	5.46646120694374	0.000892286662656398	0.00543131012051721	0.00315465193090191		4
GO:0000979	RNA polymerase II core promoter sequence-specific DNA binding	3/188	20/18737	0.15	14.9497340425532	6.28376475815177	0.000999320285394841	0.00589073010338011	0.0034214954923768		3
GO:0004745	all-trans-retinol dehydrogenase (NAD+) activity	3/188	20/18737	0.15	14.9497340425532	6.28376475815177	0.000999320285394841	0.00589073010338011	0.0034214954923768		3
GO:0005326	neurotransmitter transmembrane transporter activity	3/188	20/18737	0.15	14.9497340425532	6.28376475815177	0.000999320285394841	0.00589073010338011	0.0034214954923768		3
GO:0004860	protein kinase inhibitor activity	5/188	77/18737	0.0649350649350649	6.47174633876762	4.84364841723029	0.00106213329365438	0.00619577754631721	0.00359867530415793		5
GO:0005516	calmodulin binding	8/188	206/18737	0.0388349514563107	3.87048130551539	4.17057578999609	0.00114787412131211	0.00662690214365754	0.00384908413983116		8
GO:0046332	SMAD binding	5/188	79/18737	0.0632911392405063	6.30790465930514	4.75949886530923	0.00119220749521662	0.0068126142583807	0.00395695076285646		5
GO:0005504	fatty acid binding	4/188	47/18737	0.0851063829787234	8.48211860570394	5.17042186475455	0.00125004480536488	0.00707096051519531	0.00410700526164539		4
GO:0008083	growth factor activity	7/188	162/18737	0.0432098765432099	4.30650774888363	4.25519780967028	0.00126338918742531	0.00707497944958171	0.0041093395675202		7
GO:0015377	chloride:monoatomic cation symporter activity	3/188	22/18737	0.136363636363636	13.590667311412	5.94870299446006	0.00133019722321887	0.0073753509406195	0.0042838034598711		3
GO:0019210	kinase inhibitor activity	5/188	82/18737	0.0609756097560976	6.07712765957447	4.6385740693169	0.00140893074137018	0.00773530603105195	0.00449287511953957		5
GO:0001540	amyloid-beta binding	5/188	83/18737	0.0602409638554217	6.00390925403743	4.59959505100954	0.00148723490309538	0.00808593733721759	0.00469653127293277		5
GO:0004022	alcohol dehydrogenase (NAD+) activity	3/188	23/18737	0.130434782608696	12.9997687326549	5.79709736278313	0.00151849686510074	0.00817652158131166	0.00474914505380696		3
GO:0001091	RNA polymerase II general transcription initiation factor binding	3/188	24/18737	0.125	12.4581117021277	5.65462848639022	0.00172269106013137	0.00910100937427893	0.00528611258769209		3
GO:0016702	oxidoreductase activity, acting on single donors with incorporation of molecular oxygen, incorporation of two atoms of oxygen	3/188	24/18737	0.125	12.4581117021277	5.65462848639022	0.00172269106013137	0.00910100937427893	0.00528611258769209		3
GO:0050660	flavin adenine dinucleotide binding	5/188	86/18737	0.0581395348837209	5.79447055912914	4.48637873676778	0.00174139881891274	0.00911386297748724	0.00529357830835255		5
GO:0015296	monoatomic anion:monoatomic cation symporter activity	3/188	25/18737	0.12	11.9597872340426	5.52038206132287	0.00194324614602853	0.00989288947069071	0.00574605798203652		3
GO:0016701	oxidoreductase activity, acting on single donors with incorporation of molecular oxygen	3/188	25/18737	0.12	11.9597872340426	5.52038206132287	0.00194324614602853	0.00989288947069071	0.00574605798203652		3
GO:0017025	TBP-class protein binding	3/188	25/18737	0.12	11.9597872340426	5.52038206132287	0.00194324614602853	0.00989288947069071	0.00574605798203652		3
GO:0140313	molecular sequestering activity	4/188	54/18737	0.0740740740740741	7.38258471237195	4.7285422467118	0.00209892857104633	0.0105891891872608	0.00615048770463078		4
GO:0099529	neurotransmitter receptor activity involved in regulation of postsynaptic membrane potential	4/188	56/18737	0.0714285714285714	7.11892097264438	4.61663893984645	0.00240008956615057	0.0120004478307528	0.00697018492425306		4
GO:0004364	glutathione transferase activity	3/188	27/18737	0.111111111111111	11.0738770685579	5.27349754391955	0.00243521122963076	0.0120676310768445	0.00700920677207697		3
GO:0051219	phosphoprotein binding	5/188	93/18737	0.0537634408602151	5.35832761381835	4.24178754845442	0.0024566248977862	0.0120676310768445	0.00700920677207697		5
GO:0015459	potassium channel regulator activity	4/188	59/18737	0.0677966101694915	6.75694194013704	4.45871571323739	0.00290560856627921	0.01402707583721	0.00814730532649979		4
GO:0070888	E-box binding	4/188	59/18737	0.0677966101694915	6.75694194013704	4.45871571323739	0.00290560856627921	0.01402707583721	0.00814730532649979		4
GO:0004714	transmembrane receptor protein tyrosine kinase activity	4/188	60/18737	0.0666666666666667	6.64432624113475	4.40850448180409	0.00308909719019356	0.0147854224487897	0.00858777356518048		4
GO:0016836	hydro-lyase activity	4/188	61/18737	0.0655737704918033	6.53540286013254	4.35942621614348	0.0032803402965218	0.0151772385245487	0.00881535094752921		4
GO:0001968	fibronectin binding	3/188	30/18737	0.1	9.96648936170213	4.94809586003221	0.00330646982141953	0.0151772385245487	0.00881535094752921		3
GO:0008106	alcohol dehydrogenase (NADP+) activity	3/188	30/18737	0.1	9.96648936170213	4.94809586003221	0.00330646982141953	0.0151772385245487	0.00881535094752921		3
GO:0033764	steroid dehydrogenase activity, acting on the CH-OH group of donors, NAD or NADP as acceptor	3/188	30/18737	0.1	9.96648936170213	4.94809586003221	0.00330646982141953	0.0151772385245487	0.00881535094752921		3
GO:0051721	protein phosphatase 2A binding	3/188	30/18737	0.1	9.96648936170213	4.94809586003221	0.00330646982141953	0.0151772385245487	0.00881535094752921		3
GO:0051059	NF-kappaB binding	3/188	31/18737	0.0967741935483871	9.64498970487303	4.84966762767019	0.00363396365799987	0.0165448751908937	0.00960971134207926		3
GO:0016628	oxidoreductase activity, acting on the CH-CH group of donors, NAD or NADP as acceptor	3/188	32/18737	0.09375	9.34358377659574	4.75560611438739	0.00398058103277994	0.0178330030268541	0.0103578908558232		3
GO:0140311	protein sequestering activity	3/188	32/18737	0.09375	9.34358377659574	4.75560611438739	0.00398058103277994	0.0178330030268541	0.0103578908558232		3
GO:0004955	prostaglandin receptor activity	2/188	10/18737	0.2	19.9329787234043	6.02895378075275	0.00427393167751935	0.0184107826108526	0.0106934808773561		2
GO:0016175	superoxide-generating NAD(P)H oxidase activity	2/188	10/18737	0.2	19.9329787234043	6.02895378075275	0.00427393167751935	0.0184107826108526	0.0106934808773561		2
GO:0032052	bile acid binding	2/188	10/18737	0.2	19.9329787234043	6.02895378075275	0.00427393167751935	0.0184107826108526	0.0106934808773561		2
GO:0042166	acetylcholine binding	2/188	10/18737	0.2	19.9329787234043	6.02895378075275	0.00427393167751935	0.0184107826108526	0.0106934808773561		2
GO:0043295	glutathione binding	2/188	10/18737	0.2	19.9329787234043	6.02895378075275	0.00427393167751935	0.0184107826108526	0.0106934808773561		2
GO:0016229	steroid dehydrogenase activity	3/188	33/18737	0.0909090909090909	9.06044487427466	4.66558222885825	0.00434664950108548	0.0185810971038769	0.010792404144921		3
GO:0035173	histone kinase activity	8/188	256/18737	0.03125	3.11452792553191	3.42947615095096	0.00440302783641304	0.0186795120332675	0.0108495661997738		8
GO:1990841	promoter-specific chromatin binding	4/188	69/18737	0.0579710144927536	5.77767499229109	4.00266611912448	0.0051077942853015	0.0204650072079015	0.0118866301263939		4
GO:0001161	intronic transcription regulatory region sequence-specific DNA binding	2/188	11/18737	0.181818181818182	18.1208897485493	5.71817281559228	0.00518934111343216	0.0204650072079015	0.0118866301263939		2
GO:0004954	prostanoid receptor activity	2/188	11/18737	0.181818181818182	18.1208897485493	5.71817281559228	0.00518934111343216	0.0204650072079015	0.0118866301263939		2
GO:0016653	oxidoreductase activity, acting on NAD(P)H, heme protein as acceptor	2/188	11/18737	0.181818181818182	18.1208897485493	5.71817281559228	0.00518934111343216	0.0204650072079015	0.0118866301263939		2
GO:0016725	oxidoreductase activity, acting on CH or CH2 groups	2/188	11/18737	0.181818181818182	18.1208897485493	5.71817281559228	0.00518934111343216	0.0204650072079015	0.0118866301263939		2
GO:0030283	testosterone dehydrogenase [NAD(P)+] activity	2/188	11/18737	0.181818181818182	18.1208897485493	5.71817281559228	0.00518934111343216	0.0204650072079015	0.0118866301263939		2
GO:0048407	platelet-derived growth factor binding	2/188	11/18737	0.181818181818182	18.1208897485493	5.71817281559228	0.00518934111343216	0.0204650072079015	0.0118866301263939		2
GO:0051378	serotonin binding	2/188	11/18737	0.181818181818182	18.1208897485493	5.71817281559228	0.00518934111343216	0.0204650072079015	0.0118866301263939		2
GO:0140537	transcription regulator activator activity	2/188	11/18737	0.181818181818182	18.1208897485493	5.71817281559228	0.00518934111343216	0.0204650072079015	0.0118866301263939		2
GO:1900750	oligopeptide binding	2/188	11/18737	0.181818181818182	18.1208897485493	5.71817281559228	0.00518934111343216	0.0204650072079015	0.0118866301263939		2
GO:0004033	aldo-keto reductase (NADPH) activity	3/188	36/18737	0.0833333333333333	8.30540780141844	4.41692893888587	0.00556460384527775	0.0217914556178709	0.0126570672667709		3
GO:0004861	cyclin-dependent protein serine/threonine kinase inhibitor activity	2/188	12/18737	0.166666666666667	16.6108156028369	5.4458091405024	0.00618628974293159	0.0234075828110925	0.0135957576853902		2
GO:0061575	cyclin-dependent protein serine/threonine kinase activator activity	2/188	12/18737	0.166666666666667	16.6108156028369	5.4458091405024	0.00618628974293159	0.0234075828110925	0.0135957576853902		2
GO:0097371	MDM2/MDM4 family protein binding	2/188	12/18737	0.166666666666667	16.6108156028369	5.4458091405024	0.00618628974293159	0.0234075828110925	0.0135957576853902		2
GO:0097677	STAT family protein binding	2/188	12/18737	0.166666666666667	16.6108156028369	5.4458091405024	0.00618628974293159	0.0234075828110925	0.0135957576853902		2
GO:1990459	transferrin receptor binding	2/188	12/18737	0.166666666666667	16.6108156028369	5.4458091405024	0.00618628974293159	0.0234075828110925	0.0135957576853902		2
GO:0009055	electron transfer activity	5/188	116/18737	0.0431034482758621	4.29590058694057	3.58474866103458	0.00630687775490209	0.0237037016291622	0.0137677515101713		5
GO:0015103	inorganic anion transmembrane transporter activity	6/188	166/18737	0.036144578313253	3.60234555242246	3.39045883468131	0.0066581781342812	0.0248571983679831	0.0144377336385466		6
GO:0016247	channel regulator activity	6/188	167/18737	0.0359281437125748	3.58077462097082	3.37255837750994	0.00685022007990333	0.0252628412693868	0.0146733420154897		6
GO:0042887	amide transmembrane transporter activity	3/188	39/18737	0.0769230769230769	7.66653027823241	4.19557698705335	0.00696794361765585	0.0252628412693868	0.0146733420154897		3
GO:0001217	DNA-binding transcription repressor activity	8/188	278/18737	0.0287769784172662	2.86805449257615	3.15911158902507	0.00714274661162502	0.0252628412693868	0.0146733420154897		8
GO:0141108	transporter regulator activity	6/188	169/18737	0.0355029585798817	3.53839858995342	3.33716530150768	0.0072463108038017	0.0252628412693868	0.0146733420154897		6
GO:0015108	chloride transmembrane transporter activity	5/188	120/18737	0.0416666666666667	4.15270390070922	3.48799674219335	0.00725863612511148	0.0252628412693868	0.0146733420154897		5
GO:0031994	insulin-like growth factor I binding	2/188	13/18737	0.153846153846154	15.3330605564648	5.2043729215462	0.00726306686494871	0.0252628412693868	0.0146733420154897		2
GO:0035673	oligopeptide transmembrane transporter activity	2/188	13/18737	0.153846153846154	15.3330605564648	5.2043729215462	0.00726306686494871	0.0252628412693868	0.0146733420154897		2
GO:0043560	insulin receptor substrate binding	2/188	13/18737	0.153846153846154	15.3330605564648	5.2043729215462	0.00726306686494871	0.0252628412693868	0.0146733420154897		2
GO:0052650	all-trans-retinol dehydrogenase (NADP+) activity	2/188	13/18737	0.153846153846154	15.3330605564648	5.2043729215462	0.00726306686494871	0.0252628412693868	0.0146733420154897		2
GO:0120283	protein serine/threonine kinase binding	2/188	13/18737	0.153846153846154	15.3330605564648	5.2043729215462	0.00726306686494871	0.0252628412693868	0.0146733420154897		2
GO:1901338	catecholamine binding	2/188	13/18737	0.153846153846154	15.3330605564648	5.2043729215462	0.00726306686494871	0.0252628412693868	0.0146733420154897		2
GO:0016835	carbon-oxygen lyase activity	4/188	79/18737	0.0506329113924051	5.04632372744411	3.62826283167738	0.00821784083713556	0.0282330728146989	0.0163985328942518		4
GO:0019199	transmembrane receptor protein kinase activity	4/188	79/18737	0.0506329113924051	5.04632372744411	3.62826283167738	0.00821784083713556	0.0282330728146989	0.0163985328942518		4
GO:0008559	ABC-type xenobiotic transporter activity	2/188	14/18737	0.142857142857143	14.2378419452888	4.9882774780071	0.00841798758053385	0.0287443478359693	0.0166954952656288		2
GO:0008201	heparin binding	6/188	176/18737	0.0340909090909091	3.397666827853	3.21737435777578	0.00876349646038287	0.0297427758655419	0.0172754092903241		6
GO:0004712	protein serine/threonine/tyrosine kinase activity	3/188	43/18737	0.0697674418604651	6.95336467095497	3.93461920475265	0.00913843105318441	0.0308284421071281	0.0179059936298921		3
GO:0042826	histone deacetylase binding	5/188	128/18737	0.0390625	3.89315990691489	3.30653419080295	0.00945466133704857	0.0317042535853126	0.018414688642597		5
GO:0004953	icosanoid receptor activity	2/188	15/18737	0.133333333333333	13.2886524822695	4.79325887100978	0.00964939245182431	0.032164641506081	0.0186820944086072		2
GO:0016248	channel inhibitor activity	3/188	45/18737	0.0666666666666667	6.64432624113475	3.81634467709387	0.0103554955513926	0.0343140680992889	0.0199305395539103		3
GO:0004197	cysteine-type endopeptidase activity	4/188	85/18737	0.0470588235294118	4.690112640801	3.4327604315615	0.0105745509473352	0.0345990586958467	0.0200960698064222		4
GO:0001664	G protein-coupled receptor binding	8/188	299/18737	0.0267558528428094	2.66661922721127	2.92463847842121	0.0108066184034113	0.0345990586958467	0.0200960698064222		8
GO:0000062	fatty-acyl-CoA binding	2/188	16/18737	0.125	12.4581117021277	4.61599823762139	0.0109556471652004	0.0345990586958467	0.0200960698064222		2
GO:0004708	MAP kinase kinase activity	2/188	16/18737	0.125	12.4581117021277	4.61599823762139	0.0109556471652004	0.0345990586958467	0.0200960698064222		2
GO:0005149	interleukin-1 receptor binding	2/188	16/18737	0.125	12.4581117021277	4.61599823762139	0.0109556471652004	0.0345990586958467	0.0200960698064222		2
GO:0005159	insulin-like growth factor receptor binding	2/188	16/18737	0.125	12.4581117021277	4.61599823762139	0.0109556471652004	0.0345990586958467	0.0200960698064222		2
GO:0016641	oxidoreductase activity, acting on the CH-NH2 group of donors, oxygen as acceptor	2/188	16/18737	0.125	12.4581117021277	4.61599823762139	0.0109556471652004	0.0345990586958467	0.0200960698064222		2
GO:0050664	oxidoreductase activity, acting on NAD(P)H, oxygen as acceptor	2/188	16/18737	0.125	12.4581117021277	4.61599823762139	0.0109556471652004	0.0345990586958467	0.0200960698064222		2
GO:0141110	transporter inhibitor activity	3/188	46/18737	0.0652173913043478	6.49988436632747	3.75987423759828	0.0109975579426084	0.0345990586958467	0.0200960698064222		3
GO:0051087	protein-folding chaperone binding	5/188	134/18737	0.0373134328358209	3.71883931406796	3.17981285093671	0.0113751942312925	0.0355871998297419	0.0206700089236659		5
GO:0001784	phosphotyrosine residue binding	3/188	47/18737	0.0638297872340425	6.36158895427795	3.70505711281986	0.0116621611110568	0.0362822790121768	0.0210737297269974		3
GO:0030169	low-density lipoprotein particle binding	2/188	17/18737	0.117647058823529	11.7252816020025	4.45386813889403	0.0123351421985813	0.0377468832306312	0.0219244115004982		2
GO:0036041	long-chain fatty acid binding	2/188	17/18737	0.117647058823529	11.7252816020025	4.45386813889403	0.0123351421985813	0.0377468832306312	0.0219244115004982		2
GO:0046965	nuclear retinoid X receptor binding	2/188	17/18737	0.117647058823529	11.7252816020025	4.45386813889403	0.0123351421985813	0.0377468832306312	0.0219244115004982		2
GO:0004713	protein tyrosine kinase activity	5/188	138/18737	0.036231884057971	3.61104687018193	3.09932076988052	0.0127937517626491	0.0389375053645843	0.0226159570632642		5
GO:0008301	DNA binding, bending	2/188	18/18737	0.111111111111111	11.0738770685579	4.30475748807385	0.0137862924928106	0.0415071171826555	0.0241084571606025		2
GO:1901567	fatty acid derivative binding	2/188	18/18737	0.111111111111111	11.0738770685579	4.30475748807385	0.0137862924928106	0.0415071171826555	0.0241084571606025		2
GO:0004303	estradiol 17-beta-dehydrogenase [NAD(P)+] activity	2/188	19/18737	0.105263157894737	10.4910414333707	4.16694781151341	0.0153075371270863	0.0451752824614134	0.0262390268431894		2
GO:0005520	insulin-like growth factor binding	2/188	19/18737	0.105263157894737	10.4910414333707	4.16694781151341	0.0153075371270863	0.0451752824614134	0.0262390268431894		2
GO:0120227	acyl-CoA binding	2/188	19/18737	0.105263157894737	10.4910414333707	4.16694781151341	0.0153075371270863	0.0451752824614134	0.0262390268431894		2
GO:0005080	protein kinase C binding	3/188	52/18737	0.0576923076923077	5.7498977086743	3.45299930229443	0.0153273279779796	0.0451752824614134	0.0262390268431894		3
GO:1904315	transmitter-gated monoatomic ion channel activity involved in regulation of postsynaptic membrane potential	3/188	53/18737	0.0566037735849057	5.64140907266158	3.40651232999786	0.0161294507107479	0.0472905361152819	0.0274676234203423		3
GO:0008509	monoatomic anion transmembrane transporter activity	5/188	148/18737	0.0337837837837838	3.36705721679126	2.91050743302858	0.0168524826525579	0.0486906374553705	0.0282808401761456		5
GO:0001972	retinoic acid binding	2/188	20/18737	0.1	9.96648936170213	4.03902394723321	0.0168973389983853	0.0486906374553705	0.0282808401761456		2
GO:0016638	oxidoreductase activity, acting on the CH-NH2 group of donors	2/188	20/18737	0.1	9.96648936170213	4.03902394723321	0.0168973389983853	0.0486906374553705	0.0282808401761456		2
GO:0015485	cholesterol binding	3/188	54/18737	0.0555555555555556	5.53693853427896	3.36119401415672	0.0169547755424951	0.0486906374553705	0.0282808401761456		3
