# Supplementary material for: Network pharmacology insights into the mechanistic basis of Taohe Chengqi Decoction in the treatment of constipation
Source: Medicine (Baltimore). 2026 Feb 6;105(6):e47501. doi: 10.1097/MD.0000000000047501 (PMC12885739; doi:10.1097/MD.0000000000047501)
Supplement: Supplementary file 2 [file medi-105-e47501-s002.xls]

category	subcategory	ID	Description	GeneRatio	BgRatio	RichFactor	FoldEnrichment	zScore	pvalue	p.adjust	qvalue	geneID	Count
Human Diseases	Endocrine and metabolic disease	hsa04933	AGE-RAGE signaling pathway in diabetic complications	33/177	101/8535	0.326732673267327	15.7551602617889	21.7069891163469	1.76731007734727e-31	4.86010271270498e-29	1.63708722954273e-29	596/581/3725/836/5578/3553/5580/5970/3383/1432/5602/207/5599/6772/6401/7412/5595/5594/6774/595/7422/4313/3569/2152/6347/3576/5579/4846/7056/5054/1277/3552/1281	33
Human Diseases	Cardiovascular disease	hsa05417	Lipid and atherosclerosis	42/177	216/8535	0.194444444444444	9.37617702448211	18.1446639715926	7.9383253133226e-30	1.09151973058186e-27	3.67669803985468e-28	6256/596/581/842/3725/836/841/5578/3553/5468/5970/3383/338/1432/2932/5602/653361/3551/207/5599/4312/1543/6401/7412/5530/5595/5594/3949/6774/4314/598/2353/4318/3569/4792/6347/3576/4846/4780/2920/1147/959	42
Human Diseases	Cardiovascular disease	hsa05418	Fluid shear stress and atherosclerosis	32/177	141/8535	0.226950354609929	10.9436230316144	17.3253291639803	5.89604500753955e-25	5.40470792357792e-23	1.82053319531046e-23	596/3725/3791/3553/5970/3383/1432/5602/653361/3551/207/5599/3162/6401/7412/2950/2944/2946/7422/2353/4313/4318/857/6347/4846/5327/7056/3458/3552/4780/1728/1147	32
Human Diseases	Cancer: overview	hsa05207	Chemical carcinogenesis - receptor activation	36/177	215/8535	0.167441860465116	8.07410327158061	15.2876500052	3.51803352292144e-23	2.41864804700849e-21	8.14702500044965e-22	5241/154/6256/596/3725/5578/367/2100/2099/4609/5970/153/207/1576/1544/1543/1545/196/9970/2944/2946/5595/5594/54658/5465/6774/595/5925/1956/7422/2353/1950/5894/5579/332/1869	36
Human Diseases	Infectious disease: viral	hsa05161	Hepatitis B	32/177	163/8535	0.196319018404908	9.46656961630446	15.8817532822544	7.32097646329253e-23	4.02653705481089e-21	1.35630721846262e-21	596/581/842/3725/836/841/5578/1026/5111/4609/5970/1432/890/5602/3551/207/5599/6772/5595/5594/6774/5925/2353/4318/3569/4792/5894/3576/5579/332/1147/1869	32
Organismal Systems	Immune system	hsa04657	IL-17 signaling pathway	26/177	95/8535	0.273684210526316	13.1971454058876	17.3964466508826	1.1773487252339e-22	5.39618165732205e-21	1.8176611898348e-21	5743/3725/836/841/3553/5970/1432/2932/5602/3565/3551/5599/4312/5595/5594/4314/2353/4318/3569/4792/6347/3576/3458/2920/3627/1147	26
Human Diseases	Infectious disease: viral	hsa05167	Kaposi sarcoma-associated herpesvirus infection	33/177	196/8535	0.168367346938776	8.11873054306468	14.671866686834	2.39627804857658e-21	9.41394947655085e-20	3.17101456052239e-20	5743/581/842/3725/836/841/1026/4609/5970/3383/1432/2932/5602/3551/207/5599/6772/5530/5595/5594/6774/595/5925/7422/2353/3569/4792/5894/3091/3576/2920/1147/1869	33
Environmental Information Processing	Signal transduction	hsa04668	TNF signaling pathway	26/177	119/8535	0.218487394957983	10.5355362483977	15.2432477299534	6.19625606670074e-20	2.12996302292838e-18	7.17461228775875e-19	5743/3725/836/841/3553/5970/3383/1432/5602/3551/207/5599/6401/7412/5595/5594/4314/2353/4318/3569/4792/6347/2920/3627/1147/3659	26
Human Diseases	Cancer: specific types	hsa05212	Pancreatic cancer	22/177	77/8535	0.285714285714286	13.7772397094431	16.3892973144072	9.47037637658699e-20	2.80182958452088e-18	9.43774175838614e-19	581/842/1026/5970/5602/3551/207/5599/6772/5595/5594/6774/595/5925/1956/7422/598/1950/5894/2064/1147/1869	22
Human Diseases	Cancer: specific types	hsa05215	Prostate cancer	24/177	98/8535	0.244897959183673	11.8090626080941	15.6609756637853	1.01884712164396e-19	2.80182958452088e-18	9.43774175838614e-19	596/842/367/1026/5970/2932/3551/207/2950/5595/5594/595/5925/4314/1956/5328/4318/1950/4792/5894/2064/5327/1147/1869	24
Human Diseases	Cancer: overview	hsa05208	Chemical carcinogenesis - reactive oxygen species	33/177	227/8535	0.145374449339207	7.01000522661092	13.3552278988344	2.72388295746007e-19	6.80970739365016e-18	2.29379617470321e-18	3725/5580/847/5970/1432/5602/653361/506/3551/207/5599/3162/1544/1543/1545/196/2944/2946/8644/5595/5594/6647/1645/1956/7422/2353/1950/4792/5894/3091/4780/1728/1147	33
Human Diseases	Infectious disease: viral	hsa05160	Hepatitis C	28/177	159/8535	0.176100628930818	8.49163202217248	13.8761323729417	9.77644512804896e-19	2.24043534184455e-17	7.54672957252902e-18	6256/581/842/836/841/1026/4609/5970/2932/3551/207/6772/5595/5594/3949/5465/6774/595/5925/1956/1950/4792/5894/3458/1364/3627/1147/1869	28
Human Diseases	Cancer: specific types	hsa05219	Bladder cancer	17/177	41/8535	0.414634146341463	19.9937990905333	17.7402366519927	1.10002898677604e-18	2.32698439510315e-17	7.83826322561062e-18	1026/4609/4312/5595/5594/595/5925/1956/7422/4313/4318/1950/5894/2064/3576/11186/1869	17
Human Diseases	Infectious disease: viral	hsa05163	Human cytomegalovirus infection	31/177	226/8535	0.13716814159292	6.61429428528573	12.4476332062196	2.10145633528134e-17	4.12786065858836e-16	1.39043727447187e-16	5743/581/842/836/841/5578/1026/4609/3553/5970/1432/2932/3551/207/5530/5595/5594/6774/595/5925/1956/7422/3569/4792/5894/6347/5733/3576/5579/1147/1869	31
Human Diseases	Infectious disease: parasitic	hsa05145	Toxoplasmosis	23/177	112/8535	0.205357142857143	9.90239104116223	13.8004753899046	4.33017706540865e-17	7.93865795324919e-16	2.67407425793657e-16	596/842/836/841/4843/5970/1432/5602/3551/207/5599/6772/240/5595/5594/3949/6774/598/3586/4792/3458/1147/959	23
Human Diseases	Infectious disease: parasitic	hsa05142	Chagas disease	22/177	103/8535	0.213592233009709	10.2994898798749	13.8173325009191	8.93819801770819e-17	1.5362527842936e-15	5.17474622077843e-16	3725/841/4843/3553/5970/1432/5602/3551/207/5599/5595/5594/2353/3586/3569/4792/6347/3576/3558/5054/3458/1147	22
Organismal Systems	Immune system	hsa04625	C-type lectin receptor signaling pathway	22/177	105/8535	0.20952380952381	10.1033091202583	13.6581513684871	1.38427858097742e-16	2.23927417511053e-15	7.54281827405654e-16	5743/3725/841/3553/5580/5970/1432/5602/3551/207/5599/6772/5530/5595/5594/3586/3569/4792/5894/3558/1147/3659	22
Organismal Systems	Immune system	hsa04659	Th17 cell differentiation	22/177	109/8535	0.201834862385321	9.7325454828176	13.3522712657395	3.22348925337964e-16	4.92477524821889e-15	1.65887166255794e-15	6256/3725/3553/5970/1432/5602/3565/3551/5599/6772/196/5530/5595/5594/6774/2353/3569/4792/3091/3558/3458/1147	22
Environmental Information Processing	Signal transduction	hsa04066	HIF-1 signaling pathway	22/177	110/8535	0.2	9.64406779661017	13.2782646791008	3.95871728300146e-16	5.72972238329158e-15	1.93001175016138e-15	596/5578/4843/1026/5970/207/3162/3643/5595/5594/6774/1956/7422/1950/3569/3091/2064/5579/4846/5054/3458/3099	22
Human Diseases	Drug resistance: antineoplastic	hsa01522	Endocrine resistance	21/177	99/8535	0.212121212121212	10.2285567539805	13.439863819029	5.42851930237548e-16	7.46421404076628e-15	2.51426157162654e-15	596/581/3725/2100/2099/1026/1432/5602/207/5599/5595/5594/595/5925/1956/2353/4313/4318/5894/2064/1869	21
Human Diseases	Cancer: specific types	hsa05223	Non-small cell lung cancer	18/177	73/8535	0.246575342465753	11.8899465985605	13.597605550943	4.31109821744712e-15	5.64548576094265e-14	1.9016373089491e-14	6256/581/842/5578/1026/207/5595/5594/6774/595/5925/1956/1950/5894/2064/5579/11186/1869	18
Human Diseases	Infectious disease: viral	hsa05162	Measles	23/177	139/8535	0.165467625899281	7.97890501158395	12.0717502404287	6.37300900698569e-15	7.96626125873211e-14	2.68337221346766e-14	596/581/842/3725/836/841/3553/5970/2932/5602/3551/207/5599/6772/6774/595/598/2353/3569/4792/3558/3552/1147	23
Human Diseases	Cancer: specific types	hsa05210	Colorectal cancer	19/177	87/8535	0.218390804597701	10.5308786284824	13.0025155487324	8.13349874840723e-15	9.72483546005212e-14	3.27573404970177e-14	596/581/842/3725/836/1026/4609/2932/5602/207/5599/5595/5594/595/1956/2353/1950/5894/332	19
Human Diseases	Endocrine and metabolic disease	hsa04936	Alcoholic liver disease	23/177	144/8535	0.159722222222222	7.70185969868173	11.8027032044638	1.41174745166128e-14	1.61762728836188e-13	5.44884981342949e-14	126/125/836/841/2194/3553/5970/1432/2932/5602/3551/207/5599/5465/6720/9370/595/3569/4792/31/3576/2920/1147	23
Human Diseases	Drug resistance: antineoplastic	hsa01521	EGFR tyrosine kinase inhibitor resistance	18/177	80/8535	0.225	10.8495762711864	12.8800486704741	2.45667146737218e-14	2.7023386141094e-13	9.10261427910535e-14	596/581/5578/3791/2932/207/5595/5594/6774/1956/7422/598/1950/3569/5894/2064/5579/2065	18
Organismal Systems	Immune system	hsa04620	Toll-like receptor signaling pathway	20/177	109/8535	0.18348623853211	8.84776862074328	11.9994262453143	5.36511255213117e-14	5.67463827629258e-13	1.91145710359329e-13	3725/841/3553/5970/1432/5602/3551/207/5599/6772/5595/5594/2353/3569/4792/3576/6373/3627/1147/6696	20
Human Diseases	Infectious disease: viral	hsa05169	Epstein-Barr virus infection	26/177	204/8535	0.127450980392157	6.14572947823197	10.824933478973	6.20850435035007e-14	6.32347665313434e-13	2.1300131884242e-13	596/581/842/3725/836/841/1026/4609/5970/3383/1432/890/5602/3551/207/5599/6772/5709/6774/595/5925/3569/4792/3627/1147/1869	26
Human Diseases	Infectious disease: viral	hsa05164	Influenza A	24/177	173/8535	0.138728323699422	6.68952679533653	11.0016008976968	9.28010394681221e-14	9.11438780490485e-13	3.070109576389e-13	5644/581/842/836/841/5578/3553/5970/3383/3551/207/6772/5595/5594/3569/4792/5894/6347/3576/5579/3458/3552/3627/1147	24
Organismal Systems	Endocrine system	hsa04926	Relaxin signaling pathway	21/177	130/8535	0.161538461538462	7.78943937418514	11.351375780599	1.70091208301118e-13	1.61293387182094e-12	5.43304041034423e-13	3725/5578/4843/5970/1432/5602/207/5599/4312/5595/5594/1956/7422/2353/4313/4318/4792/5894/4846/1277/1281	21
Human Diseases	Cancer: overview	hsa05235	PD-L1 expression and PD-1 checkpoint pathway in cancer	18/177	90/8535	0.2	9.64406779661017	11.996411687316	2.19106749682449e-13	2.00847853875578e-12	6.76540139370367e-13	3725/5970/1432/3551/207/6772/5530/5595/5594/6774/1956/2353/1950/4792/5894/3091/3458/1147	18
Human Diseases	Infectious disease: parasitic	hsa05140	Leishmaniasis	17/177	79/8535	0.215189873417722	10.3765286419223	12.1838603383545	2.93329813368912e-13	2.60211931214358e-12	8.76503347248363e-13	5743/3725/4843/3553/5970/1432/653361/3565/6772/5595/5594/2353/3586/4792/5579/3458/3552	17
Human Diseases	Cancer: specific types	hsa05222	Small cell lung cancer	18/177	93/8535	0.193548387096774	9.3329688354292	11.7579152907028	3.99028377011922e-13	3.4291501149462e-12	1.15508214398188e-12	5743/6256/596/581/842/836/4843/1026/4609/5970/3551/207/595/5925/598/4792/1147/1869	18
Cellular Processes	Cell growth and death	hsa04210	Apoptosis	21/177	136/8535	0.154411764705882	7.44578763708873	11.0266458363429	4.26962712325858e-13	3.55802260271549e-12	1.19849182407258e-12	596/581/842/3725/836/841/5970/5602/3551/207/5599/5595/5594/598/2353/4792/5894/332/142/1147/1509	21
Human Diseases	Cancer: overview	hsa05205	Proteoglycans in cancer	25/177	204/8535	0.122549019607843	5.90935526753074	10.327679373834	4.88719655618336e-13	3.92599814223368e-12	1.32244147948924e-12	836/5578/3791/2099/1026/4609/1432/207/5595/5594/6774/595/1956/7422/5328/4313/4318/5894/3091/2064/857/5579/1277/3481/2065	25
Organismal Systems	Immune system	hsa04660	T cell receptor signaling pathway	20/177	122/8535	0.163934426229508	7.90497360377883	11.1783643918096	4.99672490829741e-13	3.92599814223368e-12	1.32244147948924e-12	3725/5970/1432/2932/5602/3565/3551/207/5599/5530/5595/5594/2353/3586/4792/5894/3558/3458/1147/959	20
Organismal Systems	Endocrine system	hsa04917	Prolactin signaling pathway	16/177	71/8535	0.225352112676056	10.8665552637861	12.1483884106994	7.03291413501293e-13	5.37236496424599e-12	1.80963872479865e-12	2100/2099/5970/1432/2932/5602/207/5599/6772/5595/5594/6774/595/2353/5894/3659	16
Human Diseases	Endocrine and metabolic disease	hsa04932	Non-alcoholic fatty liver disease	22/177	157/8535	0.140127388535032	6.75699017596891	10.5946571100265	8.76416612147022e-13	6.51390725244408e-12	2.19415823240222e-12	6256/581/3725/836/841/3553/5468/5970/1432/2932/5602/3551/207/5599/3643/5465/6720/9370/2353/3569/3576/3552	22
Human Diseases	Drug resistance: antineoplastic	hsa01524	Platinum drug resistance	16/177	75/8535	0.213333333333333	10.2870056497175	11.7552786705483	1.74777158964376e-12	1.26483470303167e-11	4.26049584179087e-12	596/581/842/836/841/1026/207/2950/2944/2946/5595/5594/598/2064/332/7153	16
Environmental Information Processing	Signal transduction	hsa04151	PI3K-Akt signaling pathway	32/177	362/8535	0.0883977900552486	4.26257140181665	9.23071473722139	1.91498394229242e-12	1.35030919007799e-11	4.54840990342059e-12	1128/1129/6256/596/842/5578/3791/1026/4609/5970/2932/3565/3551/207/3643/5595/5594/595/1956/7422/598/1950/3569/5894/2064/4846/3558/1277/1147/6696/3481/2065	32
Environmental Information Processing	Signal transduction	hsa04010	MAPK signaling pathway	29/177	300/8535	0.0966666666666667	4.66129943502825	9.3945469944438	2.5906155439632e-12	1.7810481864747e-11	5.99932020707268e-12	3725/836/5578/3791/4609/3553/5970/1432/5602/3551/207/5599/3643/5530/5595/5594/1956/7422/2353/1950/5894/2064/5579/3315/3552/1147/3481/2065/5921	29
Environmental Information Processing	Signal transduction	hsa04068	FoxO signaling pathway	20/177	133/8535	0.150375939849624	7.25117879444374	10.5732419788577	2.66484402114129e-12	1.78739538003379e-11	6.02070022748226e-12	1026/891/847/1432/5602/3551/207/5599/6517/3643/5595/5594/6774/595/1956/3586/1950/3569/5894/1147	20
Human Diseases	Infectious disease: bacterial	hsa05133	Pertussis	16/177	78/8535	0.205128205128205	9.89135158626684	11.4793867736025	3.33092970043788e-12	2.18096587528670e-11	7.3464113693868e-12	3725/836/4843/3553/5970/1432/5602/5599/5595/5594/2353/3586/3569/3576/3552/3659	16
Human Diseases	Infectious disease: viral	hsa05166	Human T-cell leukemia virus 1 infection	25/177	224/8535	0.111607142857143	5.38173426150121	9.67063901933525	4.10599210494348e-12	2.62592518339408e-11	8.84522167038007e-12	581/3725/1111/1026/4609/5970/3383/890/5602/3551/207/5599/5530/5595/5594/595/5925/598/2353/3569/4792/3558/11200/1147/1869	25
Human Diseases	Cancer: specific types	hsa05225	Hepatocellular carcinoma	22/177	170/8535	0.129411764705882	6.24027916251246	10.0428662910287	4.5307026855169e-12	2.83168917844807e-11	9.53832144319349e-12	581/5578/1026/4609/2932/207/3162/2950/2944/2946/5595/5594/595/5925/1956/598/5894/5579/4780/1728/1869/3481	22
Cellular Processes	Cell growth and death	hsa04218	Cellular senescence	21/177	157/8535	0.133757961783439	6.44985425887941	10.0294312492426	7.52831361315692e-12	4.60063609692923e-11	1.54968794843932e-11	1111/1026/4609/891/5970/1432/890/207/5530/5595/5594/595/5925/3569/5894/3576/5054/3552/11200/1869/3486	21
Human Diseases	Infectious disease: viral	hsa05170	Human immunodeficiency virus 1 infection	24/177	213/8535	0.112676056338028	5.43327763189305	9.53482320303847	9.35032812435953e-12	5.58987007434537e-11	1.88290360399002e-11	596/581/842/3725/836/841/5578/1111/891/5970/1432/5602/3551/207/5599/5530/5595/5594/598/2353/4792/5894/5579/1147	24
Environmental Information Processing	Signal transduction	hsa04370	VEGF signaling pathway	14/177	60/8535	0.233333333333333	11.2514124293785	11.5958141716877	1.22831517528953e-11	7.18695049371534e-11	2.42086753472517e-11	5743/842/5578/3791/1432/207/5530/5595/5594/7422/5894/5579/4846/3315	14
Environmental Information Processing	Signal transduction	hsa04012	ErbB signaling pathway	16/177	86/8535	0.186046511627907	8.97122585731179	10.8114378037573	1.62111217859428e-11	9.28762185652975e-11	3.1284620990416e-11	3725/5578/1026/4609/2932/5602/207/5599/5595/5594/1956/1950/5894/2064/5579/2065	16
Human Diseases	Infectious disease: bacterial	hsa05152	Tuberculosis	22/177	182/8535	0.120879120879121	5.82883218476439	9.58226848271896	1.8098272047901e-11	1.0157193496271e-10	3.42137044084917e-11	596/581/842/836/841/4843/3553/5970/1432/5602/207/5599/6772/5530/5595/5594/3586/3569/5894/3458/3552/1509	22
Human Diseases	Cancer: specific types	hsa05224	Breast cancer	20/177	148/8535	0.135135135135135	6.5162620247366	9.85108785799043	2.02733514203334e-11	1.11503432811834e-10	3.75590510524072e-11	5241/581/3725/2100/2099/1026/4609/2932/8648/207/5595/5594/595/5925/1956/2353/1950/5894/2064/1869	20
Human Diseases	Cancer: specific types	hsa05220	Chronic myeloid leukemia	15/177	77/8535	0.194805194805195	9.39357252916575	10.7663907728733	3.5858922413249e-11	1.93356934581244e-10	6.51307569115771e-11	581/1026/4609/5970/3551/207/5595/5594/595/5925/598/4792/5894/1147/1869	15
Human Diseases	Infectious disease: bacterial	hsa05135	Yersinia infection	19/177	138/8535	0.13768115942029	6.63903217882584	9.71837847921606	4.76948755215072e-11	2.52232514777201e-10	8.49625312933731e-11	3725/3553/5970/1432/2932/5602/3551/207/5599/5595/5594/2353/3586/3569/4792/6347/3576/3558/1147	19
Organismal Systems	Endocrine system	hsa04915	Estrogen signaling pathway	19/177	139/8535	0.136690647482014	6.59126935739544	9.67148959577556	5.42656431587428e-11	2.81567016389703e-10	9.48436265733736e-11	5241/10499/4988/596/3725/2100/2099/5580/8648/207/5595/5594/1956/2353/4313/4318/5894/4846/1509	19
Organismal Systems	Immune system	hsa04658	Th1 and Th2 cell differentiation	16/177	93/8535	0.172043010752688	8.29597229815929	10.2947011970498	5.63008978850845e-11	2.86717535525893e-10	9.65785382824061e-11	3725/5970/1432/5602/3565/3551/5599/6772/5530/5595/5594/2353/4792/3558/3458/1147	16
Human Diseases	Endocrine and metabolic disease	hsa04931	Insulin resistance	17/177	109/8535	0.155963302752294	7.52060332763178	9.97015871467655	6.98636905019189e-11	3.49318452509595e-10	1.176651629506e-10	5580/5970/2932/5602/5837/3551/207/5599/6517/3643/5465/6720/6774/3569/4792/5579/4846	17
Human Diseases	Cancer: specific types	hsa05221	Acute myeloid leukemia	14/177	68/8535	0.205882352941176	9.92771684945164	10.7557785820823	7.55402493646192e-11	3.70956581701255e-10	1.24953795941475e-10	4609/5970/890/3551/207/5595/5594/6774/595/5894/862/4353/5467/1147	14
Organismal Systems	Development and regeneration	hsa04380	Osteoclast differentiation	19/177	143/8535	0.132867132867133	6.4068981865592	9.48844931283228	8.99288098454994e-11	4.33867065044076e-10	1.46144695593794e-10	3725/3553/5468/5970/1432/5602/653361/3551/207/5599/6772/5530/5595/5594/2353/4792/3458/3552/1147	19
Human Diseases	Infectious disease: viral	hsa05171	Coronavirus disease - COVID-19	24/177	238/8535	0.100840336134454	4.86255519156815	8.79456575910758	9.97769864807856e-11	4.73080539348552e-10	1.59353444833197e-10	3725/5578/3553/5970/1432/5602/3551/5599/4312/6772/5595/5594/6774/4314/1956/2353/3569/4792/6347/3576/5579/3558/3627/1147	24
Human Diseases	Cancer: specific types	hsa05213	Endometrial cancer	13/177	59/8535	0.220338983050847	10.6248204538926	10.795305511543	1.4885787739655e-10	6.93829089560191e-10	2.33710851220275e-10	581/842/1026/4609/2932/207/5595/5594/595/1956/1950/5894/2064	13
Human Diseases	Cardiovascular disease	hsa05415	Diabetic cardiomyopathy	22/177	205/8535	0.107317073170732	5.17486564696155	8.80458119233501	1.9220437917214e-10	8.80936737872311e-10	2.96736585388568e-10	5578/5580/5970/1432/2932/5602/653361/506/207/5599/6517/3643/5465/2936/4313/4318/5579/4846/1277/142/1281/1509	22
Environmental Information Processing	Signal transduction	hsa04064	NF-kappa B signaling pathway	16/177	105/8535	0.152380952380952	7.34786117836965	9.52401458579228	3.72918364630207e-10	1.68118934874274e-09	5.66295359576501e-10	5743/596/3553/5970/3383/3551/7412/598/5328/4792/3576/5579/142/2920/1147/959	16
Organismal Systems	Endocrine system	hsa04919	Thyroid hormone signaling pathway	17/177	122/8535	0.139344262295082	6.719227563212	9.25877684836876	4.35004724761069e-10	1.92945644047248e-09	6.49922169422311e-10	10499/6256/842/5578/2099/4609/2932/8648/207/6772/1733/5595/5594/595/5894/3091/5579	17
Organismal Systems	Immune system	hsa04621	NOD-like receptor signaling pathway	20/177	189/8535	0.105820105820106	5.10268137386781	8.29986962781442	1.75270548904895e-09	7.65069856330891e-09	2.57707741079879e-09	596/3725/841/3553/5580/5970/1432/5602/3551/5599/6772/5595/5594/598/3569/4792/6347/3576/2920/1147	20
Cellular Processes	Cell growth and death	hsa04115	p53 signaling pathway	13/177	75/8535	0.173333333333333	8.35819209039548	9.31383072181657	3.48878198565563e-09	1.4990860094614e-08	5.04955287397525e-09	596/581/842/836/841/1111/1026/891/595/598/5054/11200/3486	13
Environmental Information Processing	Signal transduction	hsa04071	Sphingolipid signaling pathway	16/177	122/8535	0.131147540983607	6.32397888302306	8.61891433388849	3.61021211983309e-09	1.527397435314e-08	5.14491767684716e-09	596/581/5578/5970/1432/5602/4985/207/5599/5595/5594/4363/5894/5579/4846/1509	16
Human Diseases	Cancer: specific types	hsa05214	Glioma	13/177	76/8535	0.171052631578947	8.24821587867975	9.23613287964854	4.1334413527163e-09	1.72226723029846e-08	5.8013211967948e-09	581/5578/1026/207/5595/5594/595/5925/1956/1950/5894/5579/1869	13
Human Diseases	Cancer: overview	hsa05206	MicroRNAs in cancer	25/177	312/8535	0.0801282051282051	3.86380921338549	7.49925295452347	5.13610898198655e-09	2.10810443290493e-08	7.10098335294292e-09	5743/596/836/5578/1026/8626/4609/3551/3162/1545/5595/5594/4363/6774/595/1956/7422/5328/4318/5894/2064/5579/11186/1869/2065	25
Cellular Processes	Cellular community - eukaryotes	hsa04510	Focal adhesion	20/177	203/8535	0.0985221674876847	4.75077231360107	7.87056407593564	6.13355433441745e-09	2.48048153230117e-08	8.35530621406712e-09	596/3725/5578/3791/2932/5602/207/5599/5595/5594/595/1956/7422/1950/5894/2064/857/5579/1277/6696	20
Cellular Processes	Cell growth and death	hsa04215	Apoptosis - multiple species	9/177	32/8535	0.28125	13.5619703389831	10.3599684371896	1.07726588809154e-08	4.29345100326337e-08	1.44621507478345e-08	596/581/842/836/841/5602/5599/598/332	9
Organismal Systems	Immune system	hsa04062	Chemokine signaling pathway	19/177	193/8535	0.0984455958549223	4.74708000351278	7.66210848233119	1.52775278185407e-08	6.00188592871241e-08	2.02168789177681e-08	5580/5970/2932/653361/3551/207/6772/5595/5594/6774/4792/5894/6347/3576/5579/6373/2920/3627/1147	19
Organismal Systems	Endocrine system	hsa04920	Adipocytokine signaling pathway	12/177	70/8535	0.171428571428571	8.26634382566586	8.883073419096	1.62850511469379e-08	6.3075902329689e-08	2.12466197321058e-08	6256/5970/5602/3551/207/5599/6517/5465/9370/6774/4792/1147	12
Human Diseases	Infectious disease: bacterial	hsa05120	Epithelial cell signaling in Helicobacter pylori infection	12/177	71/8535	0.169014084507042	8.14991644783958	8.80347393696879	1.92472232075967e-08	7.35136997512373e-08	2.47625093898905e-08	3725/836/5970/1432/5602/3551/5599/1956/4792/3576/2920/1147	12
Organismal Systems	Nervous system	hsa04722	Neurotrophin signaling pathway	15/177	120/8535	0.125	6.02754237288136	8.07106921108704	2.21407819813106e-08	8.3358611030589e-08	2.80786900313563e-08	596/581/3725/5580/5970/1432/2932/5602/3551/207/5599/5595/5594/4792/5894	15
Human Diseases	Infectious disease: parasitic	hsa05146	Amoebiasis	14/177	103/8535	0.135922330097087	6.55422083264769	8.25255116351145	2.24310444227767e-08	8.3358611030589e-08	2.80786900313563e-08	836/5578/4843/3553/5970/3586/3569/3576/5579/3315/1277/3458/1281/2920	14
Human Diseases	Endocrine and metabolic disease	hsa04930	Type II diabetes mellitus	10/177	47/8535	0.212765957446809	10.2596465921385	9.26301621051547	3.04247056474658e-08	1.11557254040708e-07	3.75771803084491e-08	5580/5602/3551/5599/6517/3643/5595/5594/9370/3099	10
Human Diseases	Infectious disease: bacterial	hsa05130	Pathogenic Escherichia coli infection	19/177	203/8535	0.0935960591133005	4.51323369792102	7.37211662594261	3.49194419563233e-08	1.26353243920907e-07	4.25610926891476e-08	581/842/3725/836/841/3553/5970/1432/5602/3551/5599/5595/5594/2353/3569/4792/3576/1364/1147	19
Organismal Systems	Immune system	hsa04662	B cell receptor signaling pathway	13/177	91/8535	0.142857142857143	6.88861985472155	8.2181085201879	3.95880895678779e-08	1.41386034170992e-07	4.76247694049659e-08	3725/5970/2932/3551/207/5530/5595/5594/2353/4792/5894/5579/1147	13
Human Diseases	Infectious disease: parasitic	hsa05143	African trypanosomiasis	9/177	37/8535	0.243243243243243	11.7292716445259	9.51753557095479	4.36987075954367e-08	1.54065956265963e-07	5.18959010580085e-08	5578/3553/3383/6401/7412/3586/3569/5579/3458	9
Human Diseases	Infectious disease: bacterial	hsa05132	Salmonella infection	21/177	251/8535	0.0836653386454183	4.03437099061382	7.10063620335966	4.57844828737951e-08	1.59376364434097e-07	5.36846701251695e-08	596/581/3725/836/841/4609/3553/5970/1432/5602/3551/207/5599/5595/5594/2353/3569/4792/5894/3576/1147	21
Human Diseases	Neurodegenerative disease	hsa05022	Pathways of neurodegeneration - multiple diseases	30/177	483/8535	0.062111801242236	2.9950521107485	6.56882504929677	4.99429593289377e-08	1.71678922693223e-07	5.78286897492963e-08	5743/1128/2891/1131/6531/596/581/842/836/841/5578/4843/3553/847/5970/1432/2932/5602/506/5599/5709/5530/5595/5594/6647/598/3569/5894/5579/3552	30
Human Diseases	Infectious disease: parasitic	hsa05144	Malaria	10/177	50/8535	0.2	9.64406779661017	8.92049619555829	5.71953779937161e-08	1.94181838867555e-07	6.54086194080185e-08	3553/3383/6401/7412/3586/3569/6347/3576/3458/959	10
Human Diseases	Immune disease	hsa05323	Rheumatoid arthritis	13/177	95/8535	0.136842105263158	6.5985727029438	7.98508733861911	6.70396342256722e-08	2.24828041610486e-07	7.5731550858269e-08	3725/3553/3383/4312/4314/7422/2353/3569/6347/3576/3458/3552/2920	13
Human Diseases	Cancer: specific types	hsa05226	Gastric cancer	16/177	150/8535	0.106666666666667	5.14350282485876	7.45029560136456	7.25116991356096e-08	2.40249605569791e-07	8.09261829287716e-08	6256/596/581/1026/4609/2932/207/5595/5594/595/5925/1956/1950/5894/2064/1869	16
Human Diseases	Infectious disease: viral	hsa05165	Human papillomavirus infection	24/177	333/8535	0.0720720720720721	3.47533974652619	6.70515495340884	8.29691396294172e-08	2.71625159501068e-07	9.14947905687809e-08	5743/581/836/841/1026/5970/2932/890/3551/207/6772/5595/5594/595/5925/1956/7422/1950/5894/1277/1147/6696/1869/3659	24
Human Diseases	Immune disease	hsa05321	Inflammatory bowel disease	11/177	66/8535	0.166666666666667	8.03672316384181	8.35099331224365	8.92576592273612e-08	2.88774779853227e-07	9.7271504792666e-08	3725/3553/5970/3565/6772/6774/3586/3569/3558/3458/3552	11
Environmental Information Processing	Signal transduction	hsa04014	Ras signaling pathway	20/177	238/8535	0.0840336134453782	4.05212932630679	6.94932518352138	9.12341639223142e-08	2.91737152077168e-07	9.82693564891512e-08	5578/3791/5970/5602/3551/207/5599/3643/5595/5594/1956/7422/598/1950/5894/5579/1147/11186/3481/5921	20
Human Diseases	Cancer: overview	hsa05231	Choline metabolism in cancer	13/177	99/8535	0.131313131313131	6.33196370484506	7.76512167519736	1.1056625381158e-07	3.49491032163041e-07	1.17723295044393e-07	3725/5578/5602/207/5599/5595/5594/1956/2353/1950/5894/3091/5579	13
Human Diseases	Cancer: overview	hsa05202	Transcriptional misregulation in cancer	18/177	198/8535	0.0909090909090909	4.38366718027735	7.01014663445465	1.27937562435454e-07	3.99804882610794e-07	1.3467111835311e-07	6256/581/1026/4609/5468/5970/890/4314/598/5328/4318/3569/862/3576/5327/4353/860/3486	18
Organismal Systems	Endocrine system	hsa04910	Insulin signaling pathway	15/177	138/8535	0.108695652173913	5.24134119380987	7.30958038078035	1.47309114883828e-07	4.55168613405087e-07	1.53319953989082e-07	2194/2932/5602/5837/3551/207/5599/6517/3643/5595/5594/6720/5894/31/3099	15
Human Diseases	Infectious disease: bacterial	hsa05134	Legionellosis	10/177	56/8535	0.178571428571429	8.61077481840194	8.3150016067899	1.78038692768838e-07	5.4400711679367e-07	1.83244502498921e-07	842/836/841/3553/5970/3569/4792/3576/2920/3297	10
Organismal Systems	Endocrine system	hsa04935	Growth hormone synthesis, secretion and action	14/177	122/8535	0.114754098360656	5.53348152264518	7.33918930492796	1.97830830776152e-07	5.97840422675186e-07	2.01377826585326e-07	5578/1432/2932/5602/207/5599/6772/5595/5594/6774/2353/5894/5579/3486	14
Human Diseases	Infectious disease: bacterial	hsa05131	Shigellosis	20/177	250/8535	0.08	3.85762711864407	6.6733065539732	2.04820461228297e-07	6.12235074323713e-07	2.06226551351145e-07	596/581/3725/3553/5580/5970/1432/2932/5602/3551/207/5599/5595/5594/1956/598/4792/3576/1147/3099	20
Human Diseases	Cancer: specific types	hsa05218	Melanoma	11/177	73/8535	0.150684931506849	7.26607847689807	7.82406623475792	2.60741228146279e-07	7.71009007959429e-07	2.59708297417913e-07	581/1026/207/5595/5594/595/5925/1956/1950/5894/1869	11
Environmental Information Processing	Signal transduction	hsa04630	JAK-STAT signaling pathway	16/177	168/8535	0.0952380952380952	4.59241323648103	6.84333520317017	3.52119881999807e-07	1.03013795265901e-06	3.4699383668514e-07	596/1026/4609/3565/207/6772/6774/595/1956/598/3586/1950/3569/5894/3558/3458	16
Organismal Systems	Endocrine system	hsa04912	GnRH signaling pathway	12/177	93/8535	0.129032258064516	6.22197922361946	7.36827300974364	4.21309650880869e-07	1.21958056833936e-06	4.10806086177468e-07	3725/5578/5580/1432/5602/5599/5595/5594/1956/4313/5894/5579	12
Metabolism	Xenobiotics biodegradation and metabolism	hsa00980	Metabolism of xenobiotics by cytochrome P450	11/177	79/8535	0.139240506329114	6.71422441536151	7.42506260872539	5.9446313207745e-07	1.7028891804302e-06	5.73604776565961e-07	126/125/1576/1544/1543/1545/2950/2944/2946/54658/1645	11
Human Diseases	Cancer: specific types	hsa05216	Thyroid cancer	8/177	37/8535	0.216216216216216	10.4260192395786	8.36146910782754	6.74692746998113e-07	1.9127887157163e-06	6.4430777792549e-07	6256/581/1026/4609/5468/5595/5594/595	8
Human Diseases	Infectious disease: viral	hsa05168	Herpes simplex virus 1 infection	16/177	182/8535	0.0879120879120879	4.23915067982865	6.42772626641076	1.04354525172723e-06	2.92831575739784e-06	9.86380044597168e-07	596/581/842/836/841/3553/5970/3551/207/6772/598/3569/4792/6347/3458/1147	16
Environmental Information Processing	Signal transduction	hsa04020	Calcium signaling pathway	19/177	254/8535	0.0748031496062992	3.60703323101561	6.1380977739836	1.17926124545738e-06	3.27572568182607e-06	1.10340233493089e-06	1128/1131/1129/154/148/5578/4843/3791/146/153/5530/1956/7422/1950/2064/5733/5579/4846/2065	19
Organismal Systems	Immune system	hsa04664	Fc epsilon RI signaling pathway	10/177	69/8535	0.144927536231884	6.98845492507983	7.26795060934762	1.34693344711492e-06	3.70406697956604e-06	1.24768571943277e-06	5578/1432/5602/3565/207/5599/240/5595/5594/5894	10
Human Diseases	Neurodegenerative disease	hsa05010	Alzheimer disease	24/177	391/8535	0.061381074168798	2.95981620356322	5.7729342247112	1.57864841578416e-06	4.29830014198658e-06	1.44784846887969e-06	5743/1128/1131/842/836/841/4843/3553/5970/2932/5602/506/3551/207/5599/5709/3643/5530/5595/5594/3569/5894/3552/1147	24
Human Diseases	Drug resistance: antineoplastic	hsa01523	Antifolate resistance	7/177	30/8535	0.233333333333333	11.2514124293785	8.18500489732639	1.99350243554382e-06	5.37437740975001e-06	1.81031660117895e-06	3553/5970/3551/4363/3569/9429/1147	7
Organismal Systems	Immune system	hsa04622	RIG-I-like receptor signaling pathway	10/177	72/8535	0.138888888888889	6.69726930320151	7.06451896497545	2.01294862983364e-06	5.37437740975001e-06	1.81031660117895e-06	841/5970/1432/5602/3551/5599/4792/3576/3627/1147	10
Environmental Information Processing	Signal transduction	hsa04024	cAMP signaling pathway	17/177	226/8535	0.0752212389380531	3.62719364031798	5.8248358804595	4.12712038335222e-06	1.09130587059794e-05	3.67597766938255e-06	1128/2891/1129/154/3725/5970/5602/153/207/5599/5595/5594/5465/2353/4792/5894/5733	17
Organismal Systems	Nervous system	hsa04726	Serotonergic synapse	12/177	115/8535	0.104347826086957	5.03168754605748	6.3341961881289	4.19642508819169e-06	1.09906371357401e-05	3.70210935098615e-06	5743/5742/6532/836/5578/3359/4129/240/5595/5594/5894/5579	12
Human Diseases	Neurodegenerative disease	hsa05020	Prion disease	19/177	278/8535	0.0683453237410072	3.29563467869772	5.66272930314424	4.52086464956049e-06	1.17286582889541e-05	3.95070594996349e-06	581/842/836/3553/5580/1432/2932/5602/653361/506/5599/5709/5530/5595/5594/6647/3569/857/3552	19
Organismal Systems	Nervous system	hsa04725	Cholinergic synapse	12/177	116/8535	0.103448275862069	4.98831092928112	6.29360551186009	4.59712040151095e-06	1.18150290693038e-05	3.97979926544971e-06	1128/1131/1129/1132/596/5578/43/207/5595/5594/2353/5579	12
Environmental Information Processing	Signal transduction	hsa04152	AMPK signaling pathway	12/177	122/8535	0.0983606557377049	4.7429841622673	6.05946427596743	7.7875641066163e-06	1.98294456418471e-05	6.67939221620112e-06	148/2194/5468/890/207/6517/3643/3156/6720/9370/595/31	12
Organismal Systems	Endocrine system	hsa04913	Ovarian steroidogenesis	8/177	52/8535	0.153846153846154	7.41851368970013	6.75574392197828	1.00861630533981e-05	2.54467416484814e-05	8.57153402896217e-06	5743/3284/1543/1545/240/3643/8644/3949	8
Human Diseases	Cancer: overview	hsa05204	Chemical carcinogenesis - DNA adducts	9/177	71/8535	0.126760563380282	6.11243733587968	6.29478808167085	1.42723163881671e-05	3.53593424031168e-05	1.19105153357867e-05	5743/1576/1544/1543/1545/2950/2944/2946/54658	9
Human Diseases	Cancer: overview	hsa05230	Central carbon metabolism in cancer	9/177	71/8535	0.126760563380282	6.11243733587968	6.29478808167085	1.42723163881671e-05	3.53593424031168e-05	1.19105153357867e-05	4609/207/5595/5594/1956/5894/3091/2064/3099	9
Organismal Systems	Nervous system	hsa04728	Dopaminergic synapse	12/177	132/8535	0.0909090909090909	4.38366718027735	5.70123827178592	1.74894335291627e-05	4.29428055403549e-05	1.44649450241195e-05	2891/6531/5578/4129/1432/2932/5602/207/5599/5530/2353/5579	12
Metabolism	Xenobiotics biodegradation and metabolism	hsa00982	Drug metabolism - cytochrome P450	9/177	73/8535	0.123287671232877	5.94497329928024	6.17448357299074	1.79547983995878e-05	4.36953058397048e-05	1.47184188091637e-05	126/125/4129/1576/1544/2950/2944/2946/54658	9
Organismal Systems	Endocrine system	hsa04921	Oxytocin signaling pathway	13/177	155/8535	0.0838709677419355	4.04428649535265	5.56597344411077	1.85772593475274e-05	4.48135642155267e-05	1.50950953147037e-05	5743/3725/5578/1026/5530/5595/5594/595/1956/2353/5894/5579/4846	13
Organismal Systems	Endocrine system	hsa04928	Parathyroid hormone synthesis, secretion and action	11/177	115/8535	0.0956521739130435	4.61238025055269	5.6754212601367	2.45208500167968e-05	5.86368152575577e-05	1.97513482972826e-05	6256/596/5578/1026/5595/5594/1956/2353/5894/5579/860	11
Metabolism	Lipid metabolism	hsa00140	Steroid hormone biosynthesis	8/177	63/8535	0.126984126984127	6.12321764864138	5.93925369479178	4.27464555345728e-05	0.000101338579931099	3.41351006083703e-05	3284/1576/1544/1543/1545/8644/54658/1645	8
Organismal Systems	Immune system	hsa04623	Cytosolic DNA-sensing pathway	9/177	83/8535	0.108433734939759	5.22871145599347	5.63351069737696	5.08914392396773e-05	0.000119616630691549	4.02919177066271e-05	836/841/3553/5970/3551/3569/4792/3627/1147	9
Organismal Systems	Endocrine system	hsa04929	GnRH secretion	8/177	65/8535	0.123076923076923	5.93481095176011	5.81162070136853	5.37791008044358e-05	0.000125332650179829	4.22173137447846e-05	5578/2100/207/5595/5594/5894/5579/6696	8
Human Diseases	Substance dependence	hsa05031	Amphetamine addiction	8/177	69/8535	0.115942028985507	5.59076394006387	5.5716284071577	8.3025334223869e-05	0.000191865268164403	6.46283008553779e-05	2891/6531/3725/5578/4129/5530/2353/5579	8
Human Diseases	Cancer: overview	hsa05203	Viral carcinogenesis	14/177	205/8535	0.0682926829268293	3.29309632079372	4.83602454439868	8.72410924329172e-05	0.000199927503492102	6.73440011762869e-05	581/3725/836/841/1111/1026/5970/890/5595/5594/6774/595/5925/4792	14
Human Diseases	Cancer: specific types	hsa05211	Renal cell carcinoma	8/177	70/8535	0.114285714285714	5.51089588377724	5.51455040978869	9.21012686640909e-05	0.000209321065145661	7.05081482595911e-05	3725/1026/207/5595/5594/7422/5894/3091	8
Organismal Systems	Endocrine system	hsa04914	Progesterone-mediated oocyte maturation	10/177	111/8535	0.0900900900900901	4.34417468315773	5.16063370010466	9.63578169906131e-05	0.000217199997314907	7.31621043587054e-05	5241/891/1432/890/5602/207/5599/5595/5594/5894	10
Cellular Processes	Transport and catabolism	hsa04148	Efferocytosis	12/177	157/8535	0.0764331210191083	3.68563100507395	4.94239850218707	9.72761778445584e-05	0.000217487389489866	7.3258910143955e-05	5743/6256/836/5468/1432/240/5595/5594/3586/4953/3091/5467	12
Cellular Processes	Cell growth and death	hsa04217	Necroptosis	12/177	159/8535	0.0754716981132075	3.63927086664535	4.88850384071577	0.000109845710489735	0.000243609438586105	8.20579161553196e-05	596/581/841/3553/5602/5837/5599/6772/6774/3458/3552/142	12
Cellular Processes	Cellular community - eukaryotes	hsa04540	Gap junction	9/177	92/8535	0.0978260869565217	4.71720707442889	5.21643791765925	0.000114647397378385	0.000252224274232447	8.49597555309296e-05	5578/153/5595/5594/1956/1950/5894/2697/5579	9
Organismal Systems	Excretory system	hsa04960	Aldosterone-regulated sodium reabsorption	6/177	38/8535	0.157894736842105	7.61373773416592	5.94590173175161	0.00011623616906041	0.000253690051520736	8.54534910385639e-05	4306/5578/3643/5595/5594/5579	6
Environmental Information Processing	Signal transduction	hsa04022	cGMP-PKG signaling pathway	12/177	166/8535	0.072289156626506	3.48580763732898	4.70648357208894	0.000165456184689199	0.00035827126605929	0.000120680847514708	154/148/146/4985/153/207/3643/5530/5595/5594/5894/4846	12
Organismal Systems	Endocrine system	hsa04923	Regulation of lipolysis in adipocytes	7/177	59/8535	0.11864406779661	5.72105716748061	5.2951901497343	0.000201298775466575	0.000432477837916469	0.000145676745403442	5743/5742/154/153/207/3643/5733	7
Organismal Systems	Circulatory system	hsa04261	Adrenergic signaling in cardiomyocytes	11/177	154/8535	0.0714285714285714	3.44430992736077	4.45431043132764	0.000344149491823799	0.000733652017453834	0.000247124890089713	154/6331/148/596/5578/146/1432/153/207/5595/5594	11
Human Diseases	Endocrine and metabolic disease	hsa04934	Cushing syndrome	11/177	155/8535	0.0709677419354839	3.42208857299071	4.42838763602922	0.00036387191613112	0.000769729053354292	0.000259277154814077	1026/2932/3284/196/5595/5594/3949/595/5925/1956/1869	11
Cellular Processes	Cell growth and death	hsa04110	Cell cycle	11/177	158/8535	0.069620253164557	3.35711220768076	4.35187399185973	0.000428837048003647	0.000900230444282464	0.000303235518074093	1111/1026/5111/4609/891/2932/890/595/5925/11200/1869	11
Organismal Systems	Nervous system	hsa04720	Long-term potentiation	7/177	67/8535	0.104477611940299	5.03794586390083	4.82857785024094	0.000446489737134997	0.000930186952364578	0.000313326131322805	2891/5578/5530/5595/5594/5894/5579	7
Human Diseases	Cardiovascular disease	hsa05416	Viral myocarditis	7/177	70/8535	0.1	4.82203389830508	4.67241965746186	0.000584218602756112	0.00120797079517241	0.000406895425742286	842/836/841/3383/595/857/959	7
NA	NA	hsa04081	Hormone signaling	13/177	219/8535	0.0593607305936073	2.8623945515053	4.06301362366006	0.000612326107224287	0.00125663939915432	0.000423289060767771	154/148/4988/2100/2099/146/4985/153/3643/1733/9370/6774/3481	13
Environmental Information Processing	Signal transduction	hsa04371	Apelin signaling pathway	10/177	140/8535	0.0714285714285714	3.44430992736077	4.24347558963373	0.000639732080243223	0.0013031579412362	0.000438958464416403	4843/207/5595/5594/595/5894/4846/5327/5054/6696	10
Organismal Systems	Immune system	hsa04670	Leukocyte transendothelial migration	9/177	116/8535	0.0775862068965517	3.74123319696084	4.32570094548678	0.000657677669095908	0.00132986293383364	0.000447953830343962	5578/3383/1432/653361/7412/4313/4318/5579/1364	9
Cellular Processes	Transport and catabolism	hsa04140	Autophagy - animal	11/177	169/8535	0.0650887573964497	3.13860194564236	4.08626143405858	0.000756351274459663	0.00151822336114166	0.000511401553226665	596/5580/5602/207/5599/5595/5594/598/5894/3091/1509	11
Organismal Systems	Immune system	hsa04666	Fc gamma R-mediated phagocytosis	8/177	99/8535	0.0808080808080808	3.89659304913542	4.2184078353026	0.0010034568893	0.00199964235186593	0.000673563739575894	5578/5580/653361/207/5595/5594/5894/5579	8
Organismal Systems	Nervous system	hsa04723	Retrograde endocannabinoid signaling	10/177	149/8535	0.0671140939597315	3.23626436127858	4.00728856234062	0.00103732329448763	0.00205225831643235	0.000691287011850898	5743/2554/2891/5578/1432/5602/5599/5595/5594/5579	10
Environmental Information Processing	Signaling molecules and interaction	hsa04061	Viral protein interaction with cytokine and cytokine receptor	8/177	100/8535	0.08	3.85762711864407	4.18287401563844	0.00107177205008926	0.00210526652696105	0.000709142409081616	3586/3569/6347/3576/3558/6373/2920/3627	8
Human Diseases	Immune disease	hsa05330	Allograft rejection	5/177	39/8535	0.128205128205128	6.18209474141677	4.72000185564973	0.00117848621629298	0.00229846602468489	0.000774220134630701	3565/3586/3558/3458/959	5
Metabolism	Xenobiotics biodegradation and metabolism	hsa00983	Drug metabolism - other enzymes	7/177	81/8535	0.0864197530864197	4.16718978865871	4.16770763210795	0.00140036433629732	0.00271197318649129	0.00091350675755496	1576/2950/2944/2946/54658/1066/4353	7
Organismal Systems	Nervous system	hsa04730	Long-term depression	6/177	60/8535	0.1	4.82203389830508	4.32326717395797	0.00144644724108909	0.00278162930978671	0.000936969872770259	2891/5578/5595/5594/5894/5579	6
Environmental Information Processing	Signal transduction	hsa04015	Rap1 signaling pathway	12/177	212/8535	0.0566037735849057	2.72945314998401	3.71063771018169	0.00149356773434022	0.00285229949266361	0.000960774565949846	5578/3791/1432/207/3643/5595/5594/1956/7422/1950/5894/5579	12
Environmental Information Processing	Signal transduction	hsa04150	mTOR signaling pathway	10/177	158/8535	0.0632911392405063	3.05192018880069	3.78840603086938	0.00161811099111315	0.00306883119004219	0.00103371155875105	5578/2932/3551/207/3643/5595/5594/5894/5579/1147	10
Metabolism	Amino acid metabolism	hsa00380	Tryptophan metabolism	5/177	42/8535	0.119047619047619	5.74051654560129	4.48158377224419	0.00165613226271964	0.0031194272071774	0.00105075442768081	847/4129/1544/1543/1545	5
Organismal Systems	Immune system	hsa04650	Natural killer cell mediated cytotoxicity	9/177	134/8535	0.0671641791044776	3.23867948393625	3.80093633331569	0.0018314176559202	0.00342612146515683	0.00115406196721072	836/5578/3383/5530/5595/5594/5894/5579/3458	9
Human Diseases	Immune disease	hsa05332	Graft-versus-host disease	5/177	45/8535	0.111111111111111	5.35781544256121	4.26513728171543	0.00226256397901577	0.00420408847452255	0.00141611401247075	3553/3569/3558/3458/3552	5
Organismal Systems	Aging	hsa04211	Longevity regulating pathway	7/177	90/8535	0.0777777777777778	3.75047080979284	3.81715888220587	0.00257526119080864	0.00475299884209648	0.00160101013628513	581/5468/847/5970/207/3643/9370	7
Metabolism	Metabolism of cofactors and vitamins	hsa00830	Retinol metabolism	6/177	68/8535	0.0882352941176471	4.25473579262213	3.92118367091493	0.00275955739970247	0.0050591885661212	0.00170414772753556	126/125/1576/1544/1543/54658	6
Environmental Information Processing	Signal transduction	hsa04310	Wnt signaling pathway	10/177	174/8535	0.0574712643678161	2.77128384960062	3.43514793120958	0.00328527559089552	0.00597747573160889	0.00201346550959457	3725/5578/4609/2932/5602/5599/5530/595/5579/5467	10
Human Diseases	Substance dependence	hsa05030	Cocaine addiction	5/177	49/8535	0.102040816326531	4.92044275337254	4.00491600411207	0.00330391385892564	0.00597747573160889	0.00201346550959457	2891/6531/3725/5970/4129	5
Environmental Information Processing	Signaling molecules and interaction	hsa04060	Cytokine-cytokine receptor interaction	14/177	298/8535	0.0469798657718121	2.26538505289501	3.23562414989686	0.00355028407344856	0.00638122954378009	0.00214946679369435	9966/3553/3565/3586/3569/6347/3576/3558/3458/3552/6373/2920/3627/959	14
Organismal Systems	Immune system	hsa04672	Intestinal immune network for IgA production	5/177	50/8535	0.1	4.82203389830508	3.94425861195764	0.00361049932614928	0.00644732022526658	0.00217172891798453	3565/3586/3569/3558/959	5
Environmental Information Processing	Signal transduction	hsa04072	Phospholipase D signaling pathway	9/177	149/8535	0.0604026845637584	2.91263792515072	3.42736405143676	0.00375890465212424	0.00666902438280108	0.00224640821315405	5578/207/3643/5595/5594/1956/1950/5894/3576	9
Organismal Systems	Digestive system	hsa04970	Salivary secretion	7/177	97/8535	0.0721649484536082	3.47981827712738	3.57435539825031	0.00392414493696578	0.00691756319016403	0.00233012654826578	1131/154/148/5578/146/153/5579	7
Organismal Systems	Sensory system	hsa04750	Inflammatory mediator regulation of TRP channels	7/177	99/8535	0.0707070707070707	3.40951891799349	3.50906506732364	0.00439349627999548	0.0076956145031768	0.00259220699054377	5578/3553/5580/1432/5602/5599/5579	7
Organismal Systems	Immune system	hsa04611	Platelet activation	8/177	126/8535	0.0634920634920635	3.06160882432069	3.39258806420931	0.00459295933568715	0.00799407479312636	0.00269274098294783	5742/1432/207/5595/5594/4846/1277/1281	8
Organismal Systems	Endocrine system	hsa03320	PPAR signaling pathway	6/177	76/8535	0.0789473684210526	3.80686886708296	3.57668897643939	0.00481174130944865	0.00832219408866905	0.00280326537723589	6256/5468/4312/5465/9370/5467	6
Cellular Processes	Transport and catabolism	hsa04137	Mitophagy - animal	7/177	105/8535	0.0666666666666667	3.21468926553672	3.32280941175003	0.00605815916110736	0.0104124610581533	0.003507355303799	3725/5970/5602/5599/598/3091/1869	7
Organismal Systems	Circulatory system	hsa04270	Vascular smooth muscle contraction	8/177	134/8535	0.0597014925373134	2.87882620794333	3.18996035341382	0.00662980639319287	0.0113242034666338	0.00381446853612928	148/5578/5580/146/5595/5594/5894/5579	8
Organismal Systems	Immune system	hsa04613	Neutrophil extracellular trap formation	10/177	193/8535	0.0518134715025907	2.49846315974357	3.06408917769797	0.00679512478199715	0.0115349340435137	0.00388545146728882	5578/5970/1432/653361/207/5595/5594/5894/5579/4353	10
Metabolism	Metabolism of other amino acids	hsa00480	Glutathione metabolism	5/177	59/8535	0.0847457627118644	4.08646940534329	3.46181836246473	0.0073485365562707	0.0123978377483095	0.00417611376785161	2950/2944/2946/2936/4953	5
Organismal Systems	Immune system	hsa04610	Complement and coagulation cascades	6/177	88/8535	0.0681818181818182	3.28775038520801	3.13913862872284	0.00973647082082291	0.0163263992422335	0.00549941869212077	2155/5328/2152/5327/7056/5054	6
Cellular Processes	Cellular community - eukaryotes	hsa04550	Signaling pathways regulating pluripotency of stem cells	8/177	144/8535	0.0555555555555556	2.6789077212806	2.95673894006695	0.0100621941287177	0.0167703235478628	0.00564895108980642	4609/1432/2932/207/5595/5594/6774/5894	8
Human Diseases	Neurodegenerative disease	hsa05012	Parkinson disease	12/177	271/8535	0.044280442804428	2.13521796234911	2.76363392028393	0.0106353808129316	0.0176188537563625	0.00593477179161685	6531/581/842/836/4129/5602/506/5599/5709/6647/598/4780	12
Organismal Systems	Digestive system	hsa04976	Bile secretion	6/177	90/8535	0.0666666666666667	3.21468926553672	3.07359044537768	0.0108149492807979	0.0178090482168827	0.00599883729410787	6256/1576/3949/3156/54658/9429	6
Human Diseases	Endocrine and metabolic disease	hsa04940	Type I diabetes mellitus	4/177	44/8535	0.0909090909090909	4.38366718027735	3.27451003591833	0.0127251755453403	0.0208299004462416	0.007016387518734	3553/3558/3458/3552	4
Organismal Systems	Environmental adaptation	hsa04713	Circadian entrainment	6/177	97/8535	0.0618556701030928	2.9827013803949	2.85782206200298	0.0152563092683001	0.0248253553182398	0.00836222494930183	2891/5578/5595/5594/2353/5579	6
Organismal Systems	Endocrine system	hsa04916	Melanogenesis	6/177	101/8535	0.0594059405940594	2.86457459305253	2.74306071095843	0.0182947548491985	0.0295944563737034	0.00996865898903695	5578/2932/5595/5594/5894/5579	6
Metabolism	Amino acid metabolism	hsa00330	Arginine and proline metabolism	4/177	50/8535	0.08	3.85762711864407	2.94901109523751	0.0196235992823578	0.0315584198985286	0.0106302045973991	4843/4129/4953/4846	4
Organismal Systems	Digestive system	hsa04979	Cholesterol metabolism	4/177	51/8535	0.0784313725490196	3.78198737121967	2.89969073791316	0.0209586299305455	0.0335094373889535	0.0112873894362791	338/3949/8435/6646	4
Environmental Information Processing	Signaling molecules and interaction	hsa04080	Neuroactive ligand-receptor interaction	14/177	370/8535	0.0378378378378378	1.82455336692625	2.35968105592054	0.0214827035248595	0.0341488061811351	0.0115027557662771	2554/1128/5644/2891/1131/1129/154/1132/148/4988/146/4985/153/5733	14
Organismal Systems	Digestive system	hsa04973	Carbohydrate digestion and absorption	4/177	52/8535	0.0769230769230769	3.70925684485007	2.85160184234631	0.0223481755103906	0.0352616947006817	0.0118776234781244	207/5579/8972/3099	4
Cellular Processes	Cell motility	hsa04810	Regulation of actin cytoskeleton	10/177	232/8535	0.0431034482758621	2.07846288720047	2.42350236003882	0.0224392602640702	0.0352616947006817	0.0118776234781244	1128/1131/1129/1132/207/5595/5594/1956/1950/5894	10
Human Diseases	Immune disease	hsa05320	Autoimmune thyroid disease	4/177	54/8535	0.0740740740740741	3.57187696170747	2.75889584739815	0.0252927109657483	0.0394451975383133	0.0132868033813266	3565/3586/3558/959	4
Cellular Processes	Cell growth and death	hsa04114	Oocyte meiosis	7/177	139/8535	0.0503597122302158	2.4283623948299	2.47070766181609	0.025388363506478	0.0394451975383133	0.0132868033813266	5241/367/891/1432/5530/5595/5594	7
Metabolism	Carbohydrate metabolism	hsa00052	Galactose metabolism	3/177	32/8535	0.09375	4.52065677966102	2.90351689513847	0.0279963178616014	0.0430111028600021	0.0144879504370533	231/8972/3099	3
Human Diseases	Immune disease	hsa05310	Asthma	3/177	32/8535	0.09375	4.52065677966102	2.90351689513847	0.0279963178616014	0.0430111028600021	0.0144879504370533	3565/3586/959	3
Human Diseases	Neurodegenerative disease	hsa05017	Spinocerebellar ataxia	7/177	144/8535	0.0486111111111111	2.34404425612053	2.36700798910716	0.030028118998731	0.0458762929147279	0.0154530670870662	2891/5578/5602/207/5599/5709/5579	7
